# Supplementary material for: Nitrile glove composition and performance—Substandard properties and inaccurate packaging information
Source: PLoS One. 2024 Oct 31;19(10):e0312891. doi: 10.1371/journal.pone.0312891 (PMC11527158; doi:10.1371/journal.pone.0312891)
Supplement: S2 File — (ZIP) [file pone.0312891.s002.zip]

Archive with 532 entries (504 files):
- ssnmr herkins /
- __MACOSX/._ssnmr herkins 
- ssnmr herkins /9/
- __MACOSX/ssnmr herkins /._9
- ssnmr herkins /7/
- __MACOSX/ssnmr herkins /._7
- ssnmr herkins /6/
- __MACOSX/ssnmr herkins /._6
- ssnmr herkins /1/
- __MACOSX/ssnmr herkins /._1
- ssnmr herkins /8/
- __MACOSX/ssnmr herkins /._8
- ssnmr herkins /4/
- __MACOSX/ssnmr herkins /._4
- ssnmr herkins /3/
- __MACOSX/ssnmr herkins /._3
- ssnmr herkins /2/
- __MACOSX/ssnmr herkins /._2
- ssnmr herkins /5/
- __MACOSX/ssnmr herkins /._5
- ssnmr herkins /9/uxnmr.par
- __MACOSX/ssnmr herkins /9/._uxnmr.par
- ssnmr herkins /9/pulseprogram
- __MACOSX/ssnmr herkins /9/._pulseprogram
- ssnmr herkins /9/format.temp
- __MACOSX/ssnmr herkins /9/._format.temp
- ssnmr herkins /9/audita.txt
- __MACOSX/ssnmr herkins /9/._audita.txt
- ssnmr herkins /9/pdata/
- __MACOSX/ssnmr herkins /9/._pdata
- ssnmr herkins /9/cpdprg2
- __MACOSX/ssnmr herkins /9/._cpdprg2
- ssnmr herkins /9/fq1list
- __MACOSX/ssnmr herkins /9/._fq1list
- ssnmr herkins /9/fid
- __MACOSX/ssnmr herkins /9/._fid
- ssnmr herkins /9/shimvalues
- __MACOSX/ssnmr herkins /9/._shimvalues
- ssnmr herkins /9/uxnmr.info
- __MACOSX/ssnmr herkins /9/._uxnmr.info
- ssnmr herkins /9/scon2
- __MACOSX/ssnmr herkins /9/._scon2
- ssnmr herkins /9/acqu
- __MACOSX/ssnmr herkins /9/._acqu
- ssnmr herkins /9/acqus
- __MACOSX/ssnmr herkins /9/._acqus
- ssnmr herkins /9/specpar
- __MACOSX/ssnmr herkins /9/._specpar
- ssnmr herkins /7/uxnmr.par
- __MACOSX/ssnmr herkins /7/._uxnmr.par
- ssnmr herkins /7/pulseprogram
- __MACOSX/ssnmr herkins /7/._pulseprogram
- ssnmr herkins /7/format.temp
- __MACOSX/ssnmr herkins /7/._format.temp
- ssnmr herkins /7/audita.txt
- __MACOSX/ssnmr herkins /7/._audita.txt
- ssnmr herkins /7/pdata/
- __MACOSX/ssnmr herkins /7/._pdata
- ssnmr herkins /7/cpdprg2
- __MACOSX/ssnmr herkins /7/._cpdprg2
- ssnmr herkins /7/fq1list
- __MACOSX/ssnmr herkins /7/._fq1list
- ssnmr herkins /7/fid
- __MACOSX/ssnmr herkins /7/._fid
- ssnmr herkins /7/shimvalues
- __MACOSX/ssnmr herkins /7/._shimvalues
- ssnmr herkins /7/uxnmr.info
- __MACOSX/ssnmr herkins /7/._uxnmr.info
- ssnmr herkins /7/scon2
- __MACOSX/ssnmr herkins /7/._scon2
- ssnmr herkins /7/acqu
- __MACOSX/ssnmr herkins /7/._acqu
- ssnmr herkins /7/acqus
- __MACOSX/ssnmr herkins /7/._acqus
- ssnmr herkins /7/specpar
- __MACOSX/ssnmr herkins /7/._specpar
- ssnmr herkins /6/uxnmr.par
- __MACOSX/ssnmr herkins /6/._uxnmr.par
- ssnmr herkins /6/format.ased
- __MACOSX/ssnmr herkins /6/._format.ased
- ssnmr herkins /6/pulseprogram
- __MACOSX/ssnmr herkins /6/._pulseprogram
- ssnmr herkins /6/format.temp
- __MACOSX/ssnmr herkins /6/._format.temp
- ssnmr herkins /6/audita.txt
- __MACOSX/ssnmr herkins /6/._audita.txt
- ssnmr herkins /6/pdata/
- __MACOSX/ssnmr herkins /6/._pdata
- ssnmr herkins /6/cpdprg2
- __MACOSX/ssnmr herkins /6/._cpdprg2
- ssnmr herkins /6/fq1list
- __MACOSX/ssnmr herkins /6/._fq1list
- ssnmr herkins /6/fid
- __MACOSX/ssnmr herkins /6/._fid
- ssnmr herkins /6/shimvalues
- __MACOSX/ssnmr herkins /6/._shimvalues
- ssnmr herkins /6/uxnmr.info
- __MACOSX/ssnmr herkins /6/._uxnmr.info
- ssnmr herkins /6/scon2
- __MACOSX/ssnmr herkins /6/._scon2
- ssnmr herkins /6/acqu
- __MACOSX/ssnmr herkins /6/._acqu
- ssnmr herkins /6/acqus
- __MACOSX/ssnmr herkins /6/._acqus
- ssnmr herkins /6/specpar
- __MACOSX/ssnmr herkins /6/._specpar
- ssnmr herkins /1/uxnmr.par
- __MACOSX/ssnmr herkins /1/._uxnmr.par
- ssnmr herkins /1/format.ased
- __MACOSX/ssnmr herkins /1/._format.ased
- ssnmr herkins /1/pulseprogram
- __MACOSX/ssnmr herkins /1/._pulseprogram
- ssnmr herkins /1/format.temp
- __MACOSX/ssnmr herkins /1/._format.temp
- ssnmr herkins /1/audita.txt
- __MACOSX/ssnmr herkins /1/._audita.txt
- ssnmr herkins /1/pdata/
- __MACOSX/ssnmr herkins /1/._pdata
- ssnmr herkins /1/cpdprg2
- __MACOSX/ssnmr herkins /1/._cpdprg2
- ssnmr herkins /1/fq1list
- __MACOSX/ssnmr herkins /1/._fq1list
- ssnmr herkins /1/fid
- __MACOSX/ssnmr herkins /1/._fid
- ssnmr herkins /1/shimvalues
- __MACOSX/ssnmr herkins /1/._shimvalues
- ssnmr herkins /1/uxnmr.info
- __MACOSX/ssnmr herkins /1/._uxnmr.info
- ssnmr herkins /1/scon2
- __MACOSX/ssnmr herkins /1/._scon2
- ssnmr herkins /1/acqu
- __MACOSX/ssnmr herkins /1/._acqu
- ssnmr herkins /1/acqus
- __MACOSX/ssnmr herkins /1/._acqus
- ssnmr herkins /1/specpar
- __MACOSX/ssnmr herkins /1/._specpar
- ssnmr herkins /8/uxnmr.par
- __MACOSX/ssnmr herkins /8/._uxnmr.par
- ssnmr herkins /8/pulseprogram
- __MACOSX/ssnmr herkins /8/._pulseprogram
- ssnmr herkins /8/format.temp
- __MACOSX/ssnmr herkins /8/._format.temp
- ssnmr herkins /8/audita.txt
- __MACOSX/ssnmr herkins /8/._audita.txt
- ssnmr herkins /8/pdata/
- __MACOSX/ssnmr herkins /8/._pdata
- ssnmr herkins /8/cpdprg2
- __MACOSX/ssnmr herkins /8/._cpdprg2
- ssnmr herkins /8/fq1list
- __MACOSX/ssnmr herkins /8/._fq1list
- ssnmr herkins /8/fid
- __MACOSX/ssnmr herkins /8/._fid
- ssnmr herkins /8/shimvalues
- __MACOSX/ssnmr herkins /8/._shimvalues
- ssnmr herkins /8/uxnmr.info
- __MACOSX/ssnmr herkins /8/._uxnmr.info
- ssnmr herkins /8/scon2
- __MACOSX/ssnmr herkins /8/._scon2
- ssnmr herkins /8/acqu
- __MACOSX/ssnmr herkins /8/._acqu
- ssnmr herkins /8/acqus
- __MACOSX/ssnmr herkins /8/._acqus
- ssnmr herkins /8/specpar
- __MACOSX/ssnmr herkins /8/._specpar
- ssnmr herkins /4/uxnmr.par
- __MACOSX/ssnmr herkins /4/._uxnmr.par
- ssnmr herkins /4/stanprogram394332
- __MACOSX/ssnmr herkins /4/._stanprogram394332
- ssnmr herkins /4/pulseprogram
- __MACOSX/ssnmr herkins /4/._pulseprogram
- ssnmr herkins /4/format.temp
- __MACOSX/ssnmr herkins /4/._format.temp
- ssnmr herkins /4/audita.txt
- __MACOSX/ssnmr herkins /4/._audita.txt
- ssnmr herkins /4/pdata/
- __MACOSX/ssnmr herkins /4/._pdata
- ssnmr herkins /4/cpdprg2
- __MACOSX/ssnmr herkins /4/._cpdprg2
- ssnmr herkins /4/fq1list
- __MACOSX/ssnmr herkins /4/._fq1list
- ssnmr herkins /4/fid
- __MACOSX/ssnmr herkins /4/._fid
- ssnmr herkins /4/shimvalues
- __MACOSX/ssnmr herkins /4/._shimvalues
- ssnmr herkins /4/uxnmr.info
- __MACOSX/ssnmr herkins /4/._uxnmr.info
- ssnmr herkins /4/scon2
- __MACOSX/ssnmr herkins /4/._scon2
- ssnmr herkins /4/acqu
- __MACOSX/ssnmr herkins /4/._acqu
- ssnmr herkins /4/acqus
- __MACOSX/ssnmr herkins /4/._acqus
- ssnmr herkins /4/specpar
- __MACOSX/ssnmr herkins /4/._specpar
- ssnmr herkins /3/uxnmr.par
- __MACOSX/ssnmr herkins /3/._uxnmr.par
- ssnmr herkins /3/stanprogram394332
- __MACOSX/ssnmr herkins /3/._stanprogram394332
- ssnmr herkins /3/pulseprogram
- __MACOSX/ssnmr herkins /3/._pulseprogram
- ssnmr herkins /3/format.temp
- __MACOSX/ssnmr herkins /3/._format.temp
- ssnmr herkins /3/audita.txt
- __MACOSX/ssnmr herkins /3/._audita.txt
- ssnmr herkins /3/pdata/
- __MACOSX/ssnmr herkins /3/._pdata
- ssnmr herkins /3/cpdprg2
- __MACOSX/ssnmr herkins /3/._cpdprg2
- ssnmr herkins /3/fq1list
- __MACOSX/ssnmr herkins /3/._fq1list
- ssnmr herkins /3/fid
- __MACOSX/ssnmr herkins /3/._fid
- ssnmr herkins /3/shimvalues
- __MACOSX/ssnmr herkins /3/._shimvalues
- ssnmr herkins /3/uxnmr.info
- __MACOSX/ssnmr herkins /3/._uxnmr.info
- ssnmr herkins /3/scon2
- __MACOSX/ssnmr herkins /3/._scon2
- ssnmr herkins /3/acqu
- __MACOSX/ssnmr herkins /3/._acqu
- ssnmr herkins /3/acqus
- __MACOSX/ssnmr herkins /3/._acqus
- ssnmr herkins /3/specpar
- __MACOSX/ssnmr herkins /3/._specpar
- ssnmr herkins /2/uxnmr.par
- __MACOSX/ssnmr herkins /2/._uxnmr.par
- ssnmr herkins /2/pulseprogram
- __MACOSX/ssnmr herkins /2/._pulseprogram
- ssnmr herkins /2/format.temp
- __MACOSX/ssnmr herkins /2/._format.temp
- ssnmr herkins /2/audita.txt
- __MACOSX/ssnmr herkins /2/._audita.txt
- ssnmr herkins /2/pdata/
- __MACOSX/ssnmr herkins /2/._pdata
- ssnmr herkins /2/cpdprg2
- __MACOSX/ssnmr herkins /2/._cpdprg2
- ssnmr herkins /2/fq1list
- __MACOSX/ssnmr herkins /2/._fq1list
- ssnmr herkins /2/fid
- __MACOSX/ssnmr herkins /2/._fid
- ssnmr herkins /2/shimvalues
- __MACOSX/ssnmr herkins /2/._shimvalues
- ssnmr herkins /2/uxnmr.info
- __MACOSX/ssnmr herkins /2/._uxnmr.info
- ssnmr herkins /2/scon2
- __MACOSX/ssnmr herkins /2/._scon2
- ssnmr herkins /2/acqu
- __MACOSX/ssnmr herkins /2/._acqu
- ssnmr herkins /2/acqus
- __MACOSX/ssnmr herkins /2/._acqus
- ssnmr herkins /2/specpar
- __MACOSX/ssnmr herkins /2/._specpar
- ssnmr herkins /5/uxnmr.par
- __MACOSX/ssnmr herkins /5/._uxnmr.par
- ssnmr herkins /5/pulseprogram
- __MACOSX/ssnmr herkins /5/._pulseprogram
- ssnmr herkins /5/format.temp
- __MACOSX/ssnmr herkins /5/._format.temp
- ssnmr herkins /5/audita.txt
- __MACOSX/ssnmr herkins /5/._audita.txt
- ssnmr herkins /5/pdata/
- __MACOSX/ssnmr herkins /5/._pdata
- ssnmr herkins /5/cpdprg2
- __MACOSX/ssnmr herkins /5/._cpdprg2
- ssnmr herkins /5/fq1list
- __MACOSX/ssnmr herkins /5/._fq1list
- ssnmr herkins /5/fid
- __MACOSX/ssnmr herkins /5/._fid
- ssnmr herkins /5/shimvalues
- __MACOSX/ssnmr herkins /5/._shimvalues
- ssnmr herkins /5/uxnmr.info
- __MACOSX/ssnmr herkins /5/._uxnmr.info
- ssnmr herkins /5/scon2
- __MACOSX/ssnmr herkins /5/._scon2
- ssnmr herkins /5/acqu
- __MACOSX/ssnmr herkins /5/._acqu
- ssnmr herkins /5/acqus
- __MACOSX/ssnmr herkins /5/._acqus
- ssnmr herkins /5/specpar
- __MACOSX/ssnmr herkins /5/._specpar
- ssnmr herkins /9/pdata/1/
- __MACOSX/ssnmr herkins /9/pdata/._1
- ssnmr herkins /7/pdata/1/
- __MACOSX/ssnmr herkins /7/pdata/._1
- ssnmr herkins /6/pdata/1/
- __MACOSX/ssnmr herkins /6/pdata/._1
- ssnmr herkins /1/pdata/1/
- __MACOSX/ssnmr herkins /1/pdata/._1
- ssnmr herkins /8/pdata/1/
- __MACOSX/ssnmr herkins /8/pdata/._1
- ssnmr herkins /4/pdata/1/
- __MACOSX/ssnmr herkins /4/pdata/._1
- ssnmr herkins /3/pdata/1/
- __MACOSX/ssnmr herkins /3/pdata/._1
- ssnmr herkins /2/pdata/1/
- __MACOSX/ssnmr herkins /2/pdata/._1
- ssnmr herkins /5/pdata/1/
- __MACOSX/ssnmr herkins /5/pdata/._1
- ssnmr herkins /9/pdata/1/proc
- __MACOSX/ssnmr herkins /9/pdata/1/._proc
[truncated: 232 more entries]
