# Supplementary material for: Nitrile glove composition and performance—Substandard properties and inaccurate packaging information
Source: PLoS One. 2024 Oct 31;19(10):e0312891. doi: 10.1371/journal.pone.0312891 (PMC11527158; doi:10.1371/journal.pone.0312891)
Supplement: S2 File — (ZIP) [file pone.0312891.s002.zip › ssnmr herkins /9/audita.txt]

##TITLE= Audit trail, TopSpin 3.6.2
##JCAMPDX= 5.01
##ORIGIN= Bruker BioSpin GmbH
##OWNER= jaroniec
$$ /home/jaroniec/nmrdata/tanya/nmr/HXY_13C_Vodovotz/9/audita.txt
##AUDIT TRAIL=  $$ (NUMBER, WHEN, WHO, WHERE, PROCESS, VERSION, WHAT)
(   1,<2023-05-06 07:56:15.385 -0400>,<jaroniec>,<cbec600dnp>,<go4>,<TopSpin 3.6.2>,
      <created by zg
	started at 2023-05-05 12:26:27.945 -0400,
	POWCHK disabled, PULCHK disabled,
       configuration hash MD5:
       27 3F 12 89 07 09 58 B3 9D DC 87 E8 F7 B7 04 53
       data hash MD5: 4K
       B7 8C A0 07 CA 67 41 E2 EE 6E BA E6 EA 8B A3 95>)
##END=

$$ hash MD5
$$ 87 24 B6 64 BA DA E2 BA FA 62 B3 74 97 17 21 3A
