# Supplementary material for: Nitrile glove composition and performance—Substandard properties and inaccurate packaging information
Source: PLoS One. 2024 Oct 31;19(10):e0312891. doi: 10.1371/journal.pone.0312891 (PMC11527158; doi:10.1371/journal.pone.0312891)
Supplement: S2 File — (ZIP) [file pone.0312891.s002.zip › ssnmr herkins /9/cpdprg2]

;$OWNER=BRUKER
 0.3u fq=cnst21 
 0.5u pl=pl13
1 pcpd:10
  pcpd:350
  pcpd:15
  pcpd:345
  pcpd:20
  pcpd:340
  pcpd:15
  pcpd:345
  pcpd:350
  pcpd:10
  pcpd:345
  pcpd:15
  pcpd:340
  pcpd:20
  pcpd:345
  pcpd:15
  pcpd:350
  pcpd:10
  pcpd:345
  pcpd:15
  pcpd:340
  pcpd:20
  pcpd:345
  pcpd:15
  pcpd:10
  pcpd:350
  pcpd:15
  pcpd:345
  pcpd:20
  pcpd:340
  pcpd:15
  pcpd:345
  pcpd:350
  pcpd:10
  pcpd:345
  pcpd:15
  pcpd:340
  pcpd:20
  pcpd:345
  pcpd:15
  pcpd:10
  pcpd:350
  pcpd:15
  pcpd:345
  pcpd:20
  pcpd:340
  pcpd:15
  pcpd:345
  pcpd:10
  pcpd:350
  pcpd:15
  pcpd:345
  pcpd:20
  pcpd:340
  pcpd:15
  pcpd:345
  pcpd:350
  pcpd:10
  pcpd:345
  pcpd:15
  pcpd:340
  pcpd:20
  pcpd:345
  pcpd:15
jump to 1
