# Supplementary material for: Nitrile glove composition and performance—Substandard properties and inaccurate packaging information
Source: PLoS One. 2024 Oct 31;19(10):e0312891. doi: 10.1371/journal.pone.0312891 (PMC11527158; doi:10.1371/journal.pone.0312891)
Supplement: S2 File — (ZIP) [file pone.0312891.s002.zip › ssnmr herkins /9/uxnmr.info]

CONFIGURATION INFORMATION
=========================

Path         : /opt/topspin3.6.2/conf/instr/spect/uxnmr.info
Date         : Tue Apr  4 12:45:35 2023
Release      : TopSpin 3.6.2
Installed in : /opt/topspin3.6.2
Host         : cbec600dnp
OS           : CentOS Linux release 7.8.2003 (Core)
CPU          : Intel(R) Xeon(R) CPU E5-1620 v2 @ 3.70GHz (4 cores at 1318 MHz)
User         : jaroniec (Jaroniec Lab)
System       : Avance III HD 600 NMR spectrometer
1H-frequency : 600.27 MHz
Description  : AVHD600XWB
Location     : Ohio State University-901 Columbus
Bruker Order : 10156624
Configured in: cbec600dnp:/opt/topspin3.6.2/conf/instr/spect

IPSO: connected to spectrometer subnet
- TCP/IP address = 149.236.99.90
 - IPSO type: 19"
- Tctrl : 1
- Fctrls: 4
- Gctrl : none
- Rctrl : none
- FREDs : none
- DPP : none

DRU1: AQS DRU-E Z102520/04519 ECL 07.00
- TCP/IP address = 149.236.99.89
- Firmware Version = 170619
- DRU1 controls AQS-Rack and HPPR/2

AQS: connected to 149.236.99.89:/dev/tty10
  _Slot_ SBSB _____________________Board_____________________
  Number Addr Type HW-VS FW-VS ID  ECL Name   Description
  -----------------------------------------------------------
     2   0x10 0x43   0x5    CD  R  0.3 REC-1  AQS RXAD/2 600 Z130588/1822 ECL 00.03
     3   0x34 0xd6   0x1        X  4.2 REF-1  REF/3-600 Reference Board for AQS/3 Receiver
     4   0x24 0x32     0        S  2.2 SGU-1  AQS SGU/3 600 (2CH) Z117129/02183 ECL 02.02 FPGA-Vs=20131031
     5   0x26 0x32     0        S  2.2 SGU-2  AQS SGU/3 600 (2CH) Z117129/02184 ECL 02.02 FPGA-Vs=20131031
    13   0xa0 0x93     0        V  0.1 PS-1   
    14   0xa1 0x91     0        V  1.2 PS-2   AQS PSM-D Power Supply Module
    --   0x20 0xd8     0        B  2.0 MASTER AQS/3+ Chassis
     1   0x20  0x7     0        B      MASTER AQS Rack Master
  Logical Receiver/SGU configuration:


Router: none installed


Transmitters at the spectrometer subnet:
----------------------------------------
BLA_W1345529_0186 W1345529/0186 ECL 01:
- TCP/IP address = 149.236.99.93
- Firmware VS    = 20120627
- Amplifier      = BLAX1000 E 6-405MHZ INR OUTR: W1345529/0186 ECL 01
- Router         = BLMMR31 RF AMPLIFIER MODULE: W1345212/3037 ECL 20
- Controller     = BLA CONTROL BOARD 6 2CH: W1522050/010260 ECL 50
BLA_W1345530_0168 W1345530/0168 ECL 12:
- TCP/IP address = 149.236.99.92
- Firmware VS    = 20120627
- Amplifier      = BLAH1000 E 200-600MHZ INR OUTR: W1345530/0168 ECL 12
- Router         = BLMMR31 RF AMPLIFIER MODULE: W1345212/2973 ECL 20
- Controller     = BLA CONTROL BOARD 6 2CH: W1522050/010322 ECL 50
BLA_W1345529_0185 W1345529/0185 ECL 01:
- TCP/IP address = 149.236.99.91
- Firmware VS    = 20120627
- Amplifier      = BLAX1000 E 6-405MHZ INR OUTR: W1345529/0185 ECL 01
- Router         = BLMMR31 RF AMPLIFIER MODULE: W1345212/3028 ECL 20
- Controller     = BLA CONTROL BOARD 6 2CH: W1522050/10052 ECL 50
LTRX Z109890/00509 ECL 03.01:
- TCP/IP address = 149.236.99.20
- Amplifier      = BSMS/2 LOCK TRANSCEIVER 600: Z109890/00509 ECL 03.01

BSMS: BSMS/2 connected to ethernet
- TCP/IP address = 149.236.99.20
- ELCB firmware version = 20190521
- SCB channels = 40
- Shim System = BOSS-WB
- L-TRX = BSMS/2 LOCK TRANSCEIVER 600: Z109890/00509 ECL 03.01
- Lock: on L-TRX board
- VTU_SPB = BSMS/2 SPB-E SENSOR & PNEUMATIC BD: Z115192/00547 ECL 04.00
- VTU_VPSB1 = BSMS/2 VARIABLE POWER SUPPLY BD: Z115193/02883 ECL 01.05

VTU: in BSMS/2 connected to ethernet
- TCP/IP address = 149.236.99.20

MAS2 control unit: connected to 149.236.99.90:/dev/tty01
- Boot Software        : 20100908
- Application Software : 20130715
- Insert Time          : 10 s
- Eject Time           : 10 s
- Spin Lock Tolerance  : 5 Hz

Eurotherm VTU: device connected to 149.236.99.90:/dev/tty04
- (used by TopSpin)

Preamplifiers :
HPPR2: - HPPR/2 preamplifier connected to 149.236.99.89:/dev/tty10
    Type      : HPPR/2
    Controller: Cover/2, with DRU Application firmware = c.
                no LED display for tuning and matching
    Module  1 : HPLNA 19F1H (virtual 50 Ohm reference: 100.1%/-0.0deg, reflection meter)
                PN=Z103205, SN=00589 from 20141126
    Module  2 : 2H
                PN=Z003473, SN=01385 from 20141013
    Module  3 : HPLNA BB31P (reflection meter)
                PN=Z111093, SN=00209 from 20150122
    Module  4 : HPLNA BB31P (reflection meter)
                PN=Z111093, SN=00211 from 20150122
    Module  5 : HPLNA BB31P (reflection meter)
                PN=Z111093, SN=00213 from 20150127


RF cable connections (detected)
--------------------------------------------------------------------
SGU1 NORM output -> input 1 of transmitter 1 (BLAX1000 E 6-405MHZ INR OUTR W1345529/0186 at TCP/IP 149.236.99.93)
SGU1 AUX  output -> input 2 of transmitter 3 (BLAX1000 E 6-405MHZ INR OUTR W1345529/0185 at TCP/IP 149.236.99.91)
SGU2 NORM output -> input 1 of transmitter 2 (BLAH1000 E 200-600MHZ INR OUTR W1345530/0168 at TCP/IP 149.236.99.92)
SGU2 AUX  output -> TUNE signal input of HPPR
SGU3 NORM output -> input 1 of transmitter 3 (BLAX1000 E 6-405MHZ INR OUTR W1345529/0185 at TCP/IP 149.236.99.91)
SGU3 AUX  output -> input 2 of transmitter 2 (BLAH1000 E 200-600MHZ INR OUTR W1345530/0168 at TCP/IP 149.236.99.92)
SGU4 NORM output -> open
SGU4 AUX  output -> input 1 of transmitter 4 (BSMS/2 LOCK TRANSCEIVER 600 Z109890/00509 at TCP/IP 149.236.99.20)

Blanking cable connections (detected)
--------------------------------------------------------------------
transmitter 1 = BLAX1000 E 6-405MHZ INR OUTR W1345529/0186 at TCP/IP 149.236.99.93:
- amplifier X-1000W uses blanking 1
- amplifier X-300W uses blanking 1

transmitter 2 = BLAH1000 E 200-600MHZ INR OUTR W1345530/0168 at TCP/IP 149.236.99.92:
- amplifier 1H-1000W uses blanking 2
- amplifier 1H-100W uses blanking 2

transmitter 3 = BLAX1000 E 6-405MHZ INR OUTR W1345529/0185 at TCP/IP 149.236.99.91:
- amplifier X-1000W uses blanking 3
- amplifier X-300W uses blanking 3

transmitter 4 = BSMS/2 LOCK TRANSCEIVER 600 Z109890/00509 at TCP/IP 149.236.99.20:
- amplifier 2H-5W uses blanking 7


Switchbox (unknown: no outputs) routing
--------------------------------------------------------------------
transmitter 1 = BLAX1000 E 6-405MHZ INR OUTR W1345529/0186 at TCP/IP 149.236.99.93:
- amplifier X-1000W at blanking 1 can be routed to switchbox output 1 (unknown) and output 2 (unknown)

transmitter 2 = BLAH1000 E 200-600MHZ INR OUTR W1345530/0168 at TCP/IP 149.236.99.92:
- amplifier 1H-1000W at blanking 2 can be routed to switchbox output 1 (unknown) and output 2 (unknown)

transmitter 3 = BLAX1000 E 6-405MHZ INR OUTR W1345529/0185 at TCP/IP 149.236.99.91:
- amplifier X-1000W at blanking 3 can be routed to switchbox output 1 (unknown) and output 2 (unknown)
