# Supplementary material for: Nitrile glove composition and performance—Substandard properties and inaccurate packaging information
Source: PLoS One. 2024 Oct 31;19(10):e0312891. doi: 10.1371/journal.pone.0312891 (PMC11527158; doi:10.1371/journal.pone.0312891)
Supplement: S2 File — (ZIP) [file pone.0312891.s002.zip › ssnmr herkins /9/specpar]

##TITLE= Parameter file, TopSpin 3.6.2
##JCAMPDX= 5.0
##DATATYPE= Parameter Values
##NPOINTS= 22821	$$ modification sequence number
##ORIGIN= Bruker BioSpin GmbH
##OWNER= nmrsu
$$ 2023-04-04 12:47:22.358 -0400  jaroniec@cbec600dnp
$$ /opt/topspin3.6.2/conf/instr/spect/specpar
$$ process /opt/topspin3.6.2/prog/mod/hconfserver
##$ANCIEN= (0..7)
0 0 0 0 0 0 0 0
##$BF1= 100.13
##$BF2= 100.13
##$BF3= 100.13
##$DEC= 1
##$DECB= 1
##$DEF19F= yes
##$DEFRSEL= yes
##$HPMOD= (0..7)
0 0 0 0 0 0 0 0
##$HPPRECH= (0..15)
-1 -1 -1 -1 -1 -1 -1 -1 -1 -1 -1 -1 -1 -1 -1 -1
##$HPSELECT= no
##$LOCSW19F= -1
##$LOCSW2H= -1
##$NUC1= 1
##$NUC2= 12
##$NUC3= 10
##$NUC4= 0
##$NUC5= 0
##$NUC6= 0
##$NUC7= 0
##$NUC8= 0
##$NUCARR= (0..123)
600.27 600.27 92.145099804 640.27183673 457.279539235 88.336249432 233.287714252
84.348817895 64.490955877 192.59047073 150.938011554 43.377413056 60.824830862
81.375344434 564.81811983 47.387090599 158.78282013 36.746338415 156.411507519
119.256763405 242.993750003 46.0767252 58.813908354 48.956370458 28.010837207
15.374745524 40.398345078 145.816069717 33.840425342 33.8494474 59.848773834
157.88870596 33.930237739 148.802238889 19.435410001 142.4265071 53.640433338
159.164429777 170.498847971 37.557711368 144.072927656 183.062565101 20.939308451
102.781915058 114.480571085 31.320419849 150.391525746 162.112025599 23.09598852
57.955726346 196.411069226 26.014633319 29.414418535 55.802888005 146.923105659
39.1191517 39.940134977 135.11072848 27.643339908 30.982149696 19.127285407
27.46895547 24.297843111 27.933762539 127.350161796 133.218971573 131.253567539
131.534938098 196.400834622 213.889761099 223.844476706 143.648074558 77.790291886
157.089110303 189.383798376 120.098936212 166.936203502 49.485784587 78.732265583
59.633565034 66.707572906 79.20142461 84.791985231 183.802674 32.714715
20.169072 25.031259 20.649288 149.227122 65.909646 18.428289 24.190881
144.304908 20.649288 28.933014 128.097618 17.287776 49.762383 105.043084126
28.9390167 68.4547908 48.8079537 24.0528189 15.1087959 71.96997192 25.009571245
135.20841642 136.57102932 13.700148294 46.61336658 10.3126386 11.2310517
129.038745317 10.3786683 107.513291219 39.687349274 342.89343264 346.258774363
125.580079617 96.459115078 11.05337178 21.789801 100 100
##$NUCOFFS= (0..127)
<79Br> <1H> <15N> <13C> <31P> <14N> <29Si> <2H> <199Hg> <71Ga> <> <> <>
<> <> <> <> <> <> <> <> <> <> <> <> <> <> <> <> <> <> <> <> <> <> <> <>
<> <> <> <> <> <> <> <> <> <> <> <> <> <> <> <> <> <> <> <> <> <> <> <>
<> <> <> <> <> <> <> <> <> <> <> <> <> <> <> <> <> <> <> <> <> <> <> <>
<> <> <> <> <> <> <> <> <> <> <> <> <> <> <> <> <> <> <> <> <> <> <> <>
<> <> <> <> <> <> <> <> <> <> <> <> <> <> <> <> <> <> <>
##$OBS= 1
##$OFFS= (0..127)
0 0 0 0 0 0 0 0 0 0 0 0 0 0 0 0 0 0 0 0 0 0 0 0 0 0 0 0 0 0 0 0 0 0 0 0
0 0 0 0 0 0 0 0 0 0 0 0 0 0 0 0 0 0 0 0 0 0 0 0 0 0 0 0 0 0 0 0 0 0 0 0
0 0 0 0 0 0 0 0 0 0 0 0 0 0 0 0 0 0 0 0 0 0 0 0 0 0 0 0 0 0 0 0 0 0 0 0
0 0 0 0 0 0 0 0 0 0 0 0 0 0 0 0 0 0 0 0
##$OFFSF= (0..7)
0 0 0 0 0 0 0 0
##$OFFSH= (0..7)
-5933.40000000353 0 0 0 0 0 0 0
##$OFFSX= (0..7)
6537.05 0 0 0 0 0 0 0
##$OFFSXAS= (0..7)
0 0 0 0 0 0 0 0
##$OFSF1= 0
##$OFSF2= 0
##$OFSH1= 0
##$OFSH2= 0
##$OFSH3= 0
##$OFSX1= 0
##$OFSX2= 0
##$OFSY= 0
##$PACOIL= (0..15)
0 0 0 0 0 0 0 0 0 0 0 0 0 0 0 0
##$PRECHAN= (0..15)
-1 2 -1 0 -1 3 -1 1 -1 -1 -1 -1 -1 -1 -1 -1
##$RECPRE= (0..15)
-1 0 -1 -1 -1 -1 -1 -1 -1 -1 -1 -1 -1 -1 -1 -1
##$RECPRFX= (0..15)
1 0 0 0 0 0 0 0 0 0 0 0 0 0 0 0
##$RECSEL= (0..15)
0 0 0 0 1 0 0 0 0 0 0 0 0 0 0 0
##$SELREC= (0..9)
0 0 0 0 0 0 0 0 0 0
##$SFO1= 600.27
##$SFO2= 60.824831
##$SFO3= 150.938012
##$SFO4= 600.27
##$SFO5= 600.279056
##$SFO6= 600.279056
##$SFO7= 600.279056
##$SFO8= 600.279056
##$TY= (0..123)
0 0 0 0 0 0 0 0 0 0 0 0 0 0 0 0 0 0 0 0 0 0 0 0 0 0 0 0 0 0 0 0 0 0 0 0
0 0 0 0 0 0 0 0 0 0 0 0 0 0 0 0 0 0 0 0 0 0 0 0 0 0 0 0 0 0 0 0 0 0 0 0
0 0 0 0 0 0 0 0 0 0 0 0 0 0 0 0 0 0 0 0 0 0 0 0 0 0 0 0 0 0 0 0 0 0 0 0
0 0 0 0 0 0 0 0 0 0 0 0 0 0 0 0
##END=
