# Supplementary material for: Nitrile glove composition and performance—Substandard properties and inaccurate packaging information
Source: PLoS One. 2024 Oct 31;19(10):e0312891. doi: 10.1371/journal.pone.0312891 (PMC11527158; doi:10.1371/journal.pone.0312891)
Supplement: S2 File — (ZIP) [file pone.0312891.s002.zip › ssnmr herkins /7/audita.txt]

##TITLE= Audit trail, TopSpin 3.6.2
##JCAMPDX= 5.01
##ORIGIN= Bruker BioSpin GmbH
##OWNER= jaroniec
$$ /home/jaroniec/nmrdata/tanya/nmr/HXY_13C_Vodovotz/7/audita.txt
##AUDIT TRAIL=  $$ (NUMBER, WHEN, WHO, WHERE, PROCESS, VERSION, WHAT)
(   1,<2023-05-04 05:38:27.916 -0400>,<jaroniec>,<cbec600dnp>,<go4>,<TopSpin 3.6.2>,
      <created by zg
	started at 2023-05-03 10:08:40.308 -0400,
	POWCHK disabled, PULCHK disabled,
       configuration hash MD5:
       FD 3E 3F C0 84 F2 FA 56 02 9A E3 8E 10 4D EF 6E
       data hash MD5: 4K
       D1 74 F9 6F F0 E4 61 BA 15 D1 81 FF 4C 68 86 FE>)
##END=

$$ hash MD5
$$ D9 FA 08 E7 4E AE 15 85 E7 AE 10 38 2C DF D0 85
