# Supplementary material for: Nitrile glove composition and performance—Substandard properties and inaccurate packaging information
Source: PLoS One. 2024 Oct 31;19(10):e0312891. doi: 10.1371/journal.pone.0312891 (PMC11527158; doi:10.1371/journal.pone.0312891)
Supplement: S2 File — (ZIP) [file pone.0312891.s002.zip › ssnmr herkins /6/format.ased]

#*******************************************************************
#
# $Source: /sc/CvsTree/sc/gen/src/form/ased_acqu.form,v $
#
# Copyright (c) 1995 - 2008
# BRUKER BioSpin GmbH
# D-76287 Rheinstetten, Germany
#
# All Rights Reserved
#
#
# $Id: ased_acqu.form,v 1.27.2.3 2014/05/05 13:10:49 nipo Exp $
#*******************************************************************
EDIT_PAR COMMAND FILE

DI_MODE         LONG
ED_ENTRY        ACQU
ORDER           FILE


HEADER		"====== General ======"
NAME		PULPROG
END
NAME		TD
END
NAME		SW
END
T_NAME		SWH
		TYPE	R32
		CLASS	ACQU
		SUBRANGE 0.0 1e38
		REL	"SWH=SW*SFO1"
		INV_REL "SW=SWH/SFO1"
		UNIT	"Hz"
		FORMAT	"%14.2f Hz"
		TEXT	"sweep width"
END
T_NAME          AQ
		TYPE	R32
		CLASS	ACQU
		SUBRANGE 0.0 1e38
		REL	"AQ=aqcalc(SW,SFO1,TD,DIGTYP)"
		INV_REL	"TD=tdcalc(SW,SFO1,1.0e6*AQ,DIGTYP)"
		UNIT	"sec"
		FORMAT	"%14.7f sec"
                TEXT	"acquisition time"
END
NAME		RG
END
T_NAME          DW
		TYPE	R32
		CLASS	ACQU
		SUBRANGE 0.0 1e38
		REL	"DW=1/(2*SW*SFO1)"
		INV_REL	"SW=1000000/(2*(0.005+DW)*SFO1)"
		UNIT	"usec"
		FORMAT	"%14.3f usec"
		TEXT	"dwell time "
END
NAME		DE
		FORMAT	"%14.2f usec"
END
T_NAME		D1
		TYPE	R32
		CLASS	ACQU
		SUBRANGE 0.0 1e38
		REL	"D1=D[1]"
		INV_REL	"D[1]=D1"
		UNIT	"sec"
		FORMAT	"%14.9f sec"
		TEXT		"recycle delay"
END
T_NAME		d3
		TYPE	R32
		SUBRANGE 0.0 1e8
		CLASS	ACQU
		REL	"d3=d13-2u-8u"
		INV_REL	"D[0]=d3"
		UNIT	"sec"
		TEXT	"d3=d13-2u-8u"
		FORMAT	"%14.8f sec"
		NONEDIT
END
T_NAME		D11
		TYPE	R32
		CLASS	ACQU
		SUBRANGE 0.0 1e38
		REL	"D11=D[11]"
		INV_REL	"D[11]=D11"
		UNIT	"sec"
		FORMAT	"%14.9f sec"
		TEXT	"delay 11"
END
T_NAME		d13
		TYPE	R32
		SUBRANGE 0.0 1e8
		CLASS	ACQU
		REL	"d13=1s/l31 - p2/2 - 1u"
		INV_REL	"D[0]=d13"
		UNIT	"sec"
		TEXT	"d13=1s/l31 - p2/2 - 1u"
		FORMAT	"%14.8f sec"
		NONEDIT
END
NAME		DS
		TEXT	"number of dummy scans"
END
T_NAME		L0
		TYPE	R32
		CLASS	ACQU
		SUBRANGE 0.0 1e38
		REL	"L0=L[0]"
		INV_REL	"L[0]=L0"
		FORMAT	"%14.0f"
		TEXT	"loop counter 0"
END
T_NAME		L31
		TYPE	R32
		CLASS	ACQU
		SUBRANGE 0.0 1e38
		REL	"L31=L[31]"
		INV_REL	"L[31]=L31"
		FORMAT	"%14.0f"
		TEXT	"loop counter 31"
END
NAME		NS
		TEXT	"scans to execute"
END
NAME		ZGOPTNS
		TEXT		"-Dfslg, -Dlacq, -Dlcp15, or blank"
END
T_NAME		d11d2
		TYPE	R32
		SUBRANGE 0.0 1e8
		CLASS	ACQU
		REL	"d11d2=d11/2"
		INV_REL	"D[0]=d11d2"
		UNIT	"sec"
		TEXT	"d11d2=d11/2"
		FORMAT	"%14.8f sec"
		NONEDIT
END
HEADER		"======== CHANNEL f1 ========"
NAME		SFO1
		FORMAT	"%14.7f MHz"
		TEXT	"frequency of ch. 1"
END
NAME		O1
		FORMAT	"%14.2f Hz"
		TEXT	"frequency of ch. 1"
END
T_NAME		O1P
		TYPE	R64
		CLASS	ACQU
		SUBRANGE -1e38 1e38
		REL	"O1P=O1/BF1"
		INV_REL	"O1=O1P*BF1"
		UNIT	"ppm"
		FORMAT	"%14.3f ppm"
		TEXT	"frequency of ch. 1"
END
NAME		NUC1
		NONEDIT
		TEXT	"nucleus for channel 1"
END
T_NAME		P1
		TYPE	R32
		CLASS	ACQU
		SUBRANGE 0.0 1.0e10
		REL	"P1=P[1]"
		INV_REL	"P[1]=P1"
		UNIT	"usec"
		FORMAT	"%14.3f usec"
		TEXT		"X 90 at power level pl11"
END
T_NAME		P2
		TYPE	R32
		CLASS	ACQU
		SUBRANGE 0.0 1.0e10
		REL	"P2=P[2]"
		INV_REL	"P[2]=P2"
		UNIT	"usec"
		FORMAT	"%14.3f usec"
		TEXT		"X 180 Hartman-Hahn echo at power level pl11"
END
T_NAME		P5
		TYPE	R32
		CLASS	ACQU
		SUBRANGE 0.0 1.0e10
		REL	"P5=P[5]"
		INV_REL	"P[5]=P5"
		UNIT	"usec"
		FORMAT	"%14.3f usec"
		TEXT		"=0.1ms for CP ramp steps"
END
T_NAME		P6
		TYPE	R32
		CLASS	ACQU
		SUBRANGE 0.0 1.0e10
		REL	"P6=P[6]"
		INV_REL	"P[6]=P6"
		UNIT	"usec"
		FORMAT	"%14.3f usec"
		TEXT		"=0.1ms for CP ramp steps"
END
T_NAME		PLW1
		TYPE	R32
		CLASS	ACQU
		SUBRANGE 0 1487.1
		REL	"PLW1=PLW[1]"
		INV_REL	"PLW[1]=PLW1"
		UNIT	"W"
		FORMAT	"%14.5g W"
		TEXT		"X power level during contact"
END
T_NAME		PLdB1
		TYPE	R32
		CLASS	ACQU
		SUBRANGE -31.8234 1000
		REL	"if(PLW[1]>0)PLdB1=-10*log(PLW[1])/LN10;else PLdB1=1000;"
		INV_REL	"PLW[1]=0;if(PLdB1<1000)PLW[1]=pow(10.0,(-PLdB1)/10.0)"
		UNIT	"dB"
		FORMAT	"%14.2f dB"
		TEXT	"power PL1 in dB"
END
T_NAME		PLW11
		TYPE	R32
		CLASS	ACQU
		SUBRANGE 0 1487.1
		REL	"PLW11=PLW[11]"
		INV_REL	"PLW[11]=PLW11"
		UNIT	"W"
		FORMAT	"%14.5g W"
		TEXT		"X 90 power level"
END
T_NAME		PLdB11
		TYPE	R32
		CLASS	ACQU
		SUBRANGE -31.8234 1000
		REL	"if(PLW[11]>0)PLdB11=-10*log(PLW[11])/LN10;else PLdB11=1000;"
		INV_REL	"PLW[11]=0;if(PLdB11<1000)PLW[11]=pow(10.0,(-PLdB11)/10.0)"
		UNIT	"dB"
		FORMAT	"%14.2f dB"
		TEXT	"power PL11 in dB"
END
HEADER		"======== CHANNEL f2 ========"
NAME		SFO2
		FORMAT	"%14.7f MHz"
		TEXT	"frequency of ch. 2"
END
NAME		O2
		FORMAT	"%14.2f Hz"
		TEXT	"frequency of ch. 2"
END
T_NAME		O2P
		TYPE	R64
		CLASS	ACQU
		SUBRANGE -1e38 1e38
		REL	"O2P=O2/BF2"
		INV_REL	"O2=O2P*BF2"
		UNIT	"ppm"
		FORMAT	"%14.3f ppm"
		TEXT	"frequency of ch. 2"
END
NAME		NUC2
		NONEDIT
		TEXT	"nucleus for channel 2"
END
NAME		CPDPRG[2]
		TEXT		"e.g. cw, tppm, spinal64 (at PLW12)"
END
T_NAME		P3
		TYPE	R32
		CLASS	ACQU
		SUBRANGE 0.0 1.0e10
		REL	"P3=P[3]"
		INV_REL	"P[3]=P3"
		UNIT	"usec"
		FORMAT	"%14.3f usec"
		TEXT		"proton 90 at power level pl2 (PLW2)"
END
T_NAME		PCPD2
		TYPE	R32
		CLASS	ACQU
		SUBRANGE 0 1e38
		REL	"PCPD2=PCPD[2]"
		INV_REL	"PCPD[2]=PCPD2"
		UNIT	"usec"
		FORMAT	"%14.2f usec"
		TEXT		"pulse length in decoupling sequence (e.g. 180deg)"
END
T_NAME		PLW2
		TYPE	R32
		CLASS	ACQU
		SUBRANGE 0 758.9
		REL	"PLW2=PLW[2]"
		INV_REL	"PLW[2]=PLW2"
		UNIT	"W"
		FORMAT	"%14.5g W"
		TEXT		"proton 90 power level"
END
T_NAME		PLdB2
		TYPE	R32
		CLASS	ACQU
		SUBRANGE -28.9018 1000
		REL	"if(PLW[2]>0)PLdB2=-10*log(PLW[2])/LN10;else PLdB2=1000;"
		INV_REL	"PLW[2]=0;if(PLdB2<1000)PLW[2]=pow(10.0,(-PLdB2)/10.0)"
		UNIT	"dB"
		FORMAT	"%14.2f dB"
		TEXT	"power PL2 in dB"
END
T_NAME		PLW3
		TYPE	R32
		CLASS	ACQU
		SUBRANGE 0 758.9
		REL	"PLW3=PLW[3]"
		INV_REL	"PLW[3]=PLW3"
		UNIT	"W"
		FORMAT	"%14.5g W"
		TEXT		"initial proton spinlock CP power during X flip for p1 duration "
END
T_NAME		PLdB3
		TYPE	R32
		CLASS	ACQU
		SUBRANGE -28.9018 1000
		REL	"if(PLW[3]>0)PLdB3=-10*log(PLW[3])/LN10;else PLdB3=1000;"
		INV_REL	"PLW[3]=0;if(PLdB3<1000)PLW[3]=pow(10.0,(-PLdB3)/10.0)"
		UNIT	"dB"
		FORMAT	"%14.2f dB"
		TEXT	"power PL3 in dB"
END
T_NAME		PLW13
		TYPE	R32
		CLASS	ACQU
		SUBRANGE 0 758.9
		REL	"PLW13=PLW[13]"
		INV_REL	"PLW[13]=PLW13"
		UNIT	"W"
		FORMAT	"%14.5g W"
		TEXT		"special decoupling power level"
END
T_NAME		PLdB13
		TYPE	R32
		CLASS	ACQU
		SUBRANGE -28.9018 1000
		REL	"if(PLW[13]>0)PLdB13=-10*log(PLW[13])/LN10;else PLdB13=1000;"
		INV_REL	"PLW[13]=0;if(PLdB13<1000)PLW[13]=pow(10.0,(-PLdB13)/10.0)"
		UNIT	"dB"
		FORMAT	"%14.2f dB"
		TEXT	"power PL13 in dB"
END
T_NAME		am2
		TYPE	R32
		SUBRANGE -6.0 120
		CLASS	ACQU
		REL	"am2= 90.0000"
		INV_REL	"D[0]=am2"
		UNIT	"%"
		TEXT	"am2[11]={ 90.00% 91.00%... }"
		FORMAT	"%2.5g %"
		NONEDIT
END
