# Supplementary material for: Nitrile glove composition and performance—Substandard properties and inaccurate packaging information
Source: PLoS One. 2024 Oct 31;19(10):e0312891. doi: 10.1371/journal.pone.0312891 (PMC11527158; doi:10.1371/journal.pone.0312891)
Supplement: S2 File — (ZIP) [file pone.0312891.s002.zip › ssnmr herkins /8/audita.txt]

##TITLE= Audit trail, TopSpin 3.6.2
##JCAMPDX= 5.01
##ORIGIN= Bruker BioSpin GmbH
##OWNER= jaroniec
$$ /home/jaroniec/nmrdata/tanya/nmr/HXY_13C_Vodovotz/8/audita.txt
##AUDIT TRAIL=  $$ (NUMBER, WHEN, WHO, WHERE, PROCESS, VERSION, WHAT)
(   1,<2023-05-05 07:49:53.049 -0400>,<jaroniec>,<cbec600dnp>,<go4>,<TopSpin 3.6.2>,
      <created by zg
	started at 2023-05-04 12:20:05.511 -0400,
	POWCHK disabled, PULCHK disabled,
       configuration hash MD5:
       FD 3E 3F C0 84 F2 FA 56 02 9A E3 8E 10 4D EF 6E
       data hash MD5: 4K
       E4 28 77 64 77 5D A6 DB 07 88 09 00 C7 1F 2A 08>)
##END=

$$ hash MD5
$$ 17 FA BC 87 A8 75 E1 6F F3 A6 64 F7 9A 51 F1 14
