# Supplementary material for: Nitrile glove composition and performance—Substandard properties and inaccurate packaging information
Source: PLoS One. 2024 Oct 31;19(10):e0312891. doi: 10.1371/journal.pone.0312891 (PMC11527158; doi:10.1371/journal.pone.0312891)
Supplement: S2 File — (ZIP) [file pone.0312891.s002.zip › ssnmr herkins /8/shimvalues]

# Thu May  4 14:00:23 2023
#$$PROBEIDENTIFIER=H127000_0013
#$$PROBENAME=PH C.MAS 600W2 BL3.2 X/Y/H DNP DVT
#$$SHIMID=272623
#
# Active Shim Gradients
#
Z           		8270            
Z2          		-2960           
Z3          		0               
Z4          		0               
Z5          		0               
Z6          		0               
X           		4400            
XZ          		0               
XZ2         		0               
XZ3         		0               
XZ4         		0               
Y           		-167400         
YZ          		-2200           
YZ2         		1500            
YZ3         		0               
YZ4         		0               
XY          		-500            
XYZ         		0               
XYZ2        		0               
XYZ3        		0               
(X2-Y2)     		300             
(X2-Y2)Z    		0               
(X2-Y2)Z2   		0               
(X2-Y2)Z3   		0               
X3          		0               
X3Z         		0               
Y3          		0               
Y3Z         		0               
#
# Lock Parameter
#
FIELD		0.000   
LOCKPHASE		298.600 
LOCKPOWER		-8.000  
LOCKGAIN		107.264 
LOCKDC		-75.000 
LOCKSHIFT		0.000   
LOOPGAIN		-7.232  
LOOPTIME		0.406   
LOOPFILTER		61.233  
#
IEEE64_VERSION_CODE 1
#
# Shim currents 
#
SHIM_SETTING [1 ]  2028.01400000   
SHIM_SETTING [2 ]  299.12100000    
SHIM_SETTING [3 ]  68.19300000     
SHIM_SETTING [4 ]  -111.01300000   
SHIM_SETTING [5 ]  453.92000000    
SHIM_SETTING [6 ]  -427.85100000   
SHIM_SETTING [7 ]  -552.40100000   
SHIM_SETTING [8 ]  735.11100000    
SHIM_SETTING [9 ]  744.82100000    
SHIM_SETTING [10]  -1216.83700000  
SHIM_SETTING [11]  98.86700000     
SHIM_SETTING [12]  0.00000000      
SHIM_SETTING [13]  0.00000000      
SHIM_SETTING [14]  0.00000000      
SHIM_SETTING [15]  993.38600000    
SHIM_SETTING [16]  993.38600000    
SHIM_SETTING [17]  -1100.00000000  
SHIM_SETTING [18]  -1100.00000000  
SHIM_SETTING [19]  520.60100000    
SHIM_SETTING [20]  520.60100000    
SHIM_SETTING [21]  48.52100000     
SHIM_SETTING [22]  48.52100000     
SHIM_SETTING [23]  -75.00000000    
SHIM_SETTING [24]  -75.00000000    
SHIM_SETTING [25]  29.33800000     
SHIM_SETTING [26]  29.33800000     
SHIM_SETTING [27]  0.00000000      
SHIM_SETTING [28]  -37968.81300000 
SHIM_SETTING [29]  -48.89700000    
SHIM_SETTING [30]  -48.89700000    
SHIM_SETTING [31]  42346.70600000  
SHIM_SETTING [32]  -36868.81400000 
SHIM_SETTING [33]  -80.86800000    
SHIM_SETTING [34]  -80.86800000    
SHIM_SETTING [35]  125.00000000    
SHIM_SETTING [36]  125.00000000    
SHIM_SETTING [37]  -19830.13800000 
SHIM_SETTING [38]  -20024.99000000 
SHIM_SETTING [39]  41819.82100000  
SHIM_SETTING [40]  0.00000000      
