# Supplementary material for: Nitrile glove composition and performance—Substandard properties and inaccurate packaging information
Source: PLoS One. 2024 Oct 31;19(10):e0312891. doi: 10.1371/journal.pone.0312891 (PMC11527158; doi:10.1371/journal.pone.0312891)
Supplement: S2 File — (ZIP) [file pone.0312891.s002.zip › ssnmr herkins /4/stanprogram394332]

# 1 "C:/Bruker/TopSpin4.0.7/exp/stan/nmr/lists/pp/user/multicp_tlw"
;0.1) Program: 	multiCP/MAS with Hahn echo at high spinning speed
;Description: 	Quantitative 13C spectra with good S/N
;Requires: 	High spinning frequency (e.g. 14 kHz)
;Reference(s): Johnson & Schmidt-Rohr, , J. Magn. Reson. 239, 44-49 (2014)
;srmulcp90p6.echo   				last CP with p6 < p5
;from srmulcp90.echo   90-100% ramps
;compare srmulcp90p6gade.180 for dipolar dephasing
;edited by Tanya L. Whitmer April 2018 for AVIIIHD console

;Avance III version 
;parameters: 
;p1 : X 90 at power level pl11
;p2 : X 180 Hartman-Hahn echo at power level pl11
;p3 : proton 90 at power level pl2 (PLW2)
;p5 : =0.1ms for CP ramp steps
;p6 : =0.1ms for CP ramp steps
;pl2 : proton 90 power level
;pl3 : initial proton spinlock CP power during X flip for p1 duration 
;pl1 : X power level during contact
;pl2 : =0W, not used
;pl11 : X 90 power level
;pl12 : moderate decoupling power level (if no PLW13)
;pl13 : special decoupling power level
;pl22 : high decoupling power level
;cnst21 : on resonance, usually = 0
;cpdprg2 : e.g. cw, tppm, spinal64 (at PLW12)
;d1 : recycle delay
;pcpd2 : pulse length in decoupling sequence (e.g. 180deg)
;spnam0 : use ramp90100.100 for variable amplitude CP
;zgoptns : -Dfslg, -Dlacq, -Dlcp15, or blank
;
;
;$CLASS=Solids
;$DIM=1D
;$TYPE=cross polarisation
;$SUBTYPE=simple 1D
;$COMMENT=basic cp experiment, arbitrary contact and decoupling schemes

# 40 "C:/Bruker/TopSpin4.0.7/exp/stan/nmr/lists/pp/user/multicp_tlw"
prosol relations=<solids_cp>

# 1 "C:/Bruker/TopSpin4.0.7/exp/stan/nmr/lists/pp/Avancesolids.incl" 1
;Avancesolids.incl
;   for Avance Neo
;
;avance-version (18/01/29)
;
;$CLASS=Solids Incl
;$COMMENT=

# 38 "C:/Bruker/TopSpin4.0.7/exp/stan/nmr/lists/pp/Avancesolids.incl"
;setrtp0 denotes TimingController


# 120 "C:/Bruker/TopSpin4.0.7/exp/stan/nmr/lists/pp/Avancesolids.incl"
;$Id: Avancesolids4.incl,v 1.5 2018/01/29 16:40:41 ber Exp $
# 42 "C:/Bruker/TopSpin4.0.7/exp/stan/nmr/lists/pp/user/multicp_tlw" 2


# 53 "C:/Bruker/TopSpin4.0.7/exp/stan/nmr/lists/pp/user/multicp_tlw"
"acqt0=0" ;defines t=0 for baseopt

;pl12 is power level for decoupling on F2

define delay d11d2	
# 59 "C:/Bruker/TopSpin4.0.7/exp/stan/nmr/lists/pp/user/multicp_tlw"
	"d11d2=d11/2"

define list<amplitude> am2={ 90 91 92 93 94 95 96 97 98 99 100 }  ; use pl1,opt - 0.45 dB

 "d13=1s/l31 - p2/2 - 1u"  ;exactly tr from center to center of pulses
 "d3=d13-2u-8u"
# 66 "C:/Bruker/TopSpin4.0.7/exp/stan/nmr/lists/pp/user/multicp_tlw"
# 66 "C:/Bruker/TopSpin4.0.7/exp/stan/nmr/lists/pp/user/multicp_tlw"
1 ze
2 d1 do:f2				;recycle delay
  10u pl2:f2				;set decoupling drive power level
3 d11d2 am2.res 			;time between CP periods (tz in paper) and reset amplitude list
  p3:f2 ph11				;proton 90 pulse down

  (p1 ph10 pl3):f2 (p1 ph13 pl11):f1	;flip 13C down
  (p5 ph10 am2 am2.inc):f2 (p5 ph2 pl1):f1	;contact pulse ; 
  (p5 ph10 am2 am2.inc):f2 (p5 ph2):f1	;contact pulse ; 
  (p5 ph10 am2 am2.inc):f2 (p5 ph2):f1	;contact pulse ; 
  (p5 ph10 am2 am2.inc):f2 (p5 ph2):f1	;contact pulse ; 
  (p5 ph10 am2 am2.inc):f2 (p5 ph2):f1	;contact pulse ; 
  (p5 ph10 am2 am2.inc):f2 (p5 ph2):f1	;contact pulse ; 
  (p5 ph10 am2 am2.inc):f2 (p5 ph2):f1	;contact pulse ; 
  (p5 ph10 am2 am2.inc):f2 (p5 ph2):f1	;contact pulse ; 
  (p5 ph10 am2 am2.inc):f2 (p5 ph2):f1	;contact pulse ; 
  (p5 ph10 am2 am2.inc):f2 (p5 ph2):f1	;contact pulse ; 
  (p5 ph10 am2 am2.inc):f2 (p5 ph2):f1	;contact pulse ; 
  (p1 ph10 am2):f2 (p1 ph14 pl11):f1	;flip 13C up
 
  (p3 ph12 pl2):f2 			;proton 90 pulse up
  d11d2
  lo to 3 times l0

  d11d2 am2.res
  p3:f2 ph1				;proton 90 pulse down
# 93 "C:/Bruker/TopSpin4.0.7/exp/stan/nmr/lists/pp/user/multicp_tlw"
  (p1 ph10 pl3):f2 (p1 ph15 pl11):f1	;flip 13C down
  (p6 ph10 am2 am2.inc):f2 (p6 ph2 pl1):f1	;contact pulse ; 
  (p6 ph10 am2 am2.inc):f2 (p6 ph2):f1	;contact pulse ; 
  (p6 ph10 am2 am2.inc):f2 (p6 ph2):f1	;contact pulse ; 
  (p6 ph10 am2 am2.inc):f2 (p6 ph2):f1	;contact pulse ; 
  (p6 ph10 am2 am2.inc):f2 (p6 ph2):f1	;contact pulse ; 
  (p6 ph10 am2 am2.inc):f2 (p6 ph2):f1	;contact pulse ; 
  (p6 ph10 am2 am2.inc):f2 (p6 ph2):f1	;contact pulse ; 
  (p6 ph10 am2 am2.inc):f2 (p6 ph2):f1	;contact pulse ; 
  (p6 ph10 am2 am2.inc):f2 (p6 ph2):f1	;contact pulse ; 
  (p6 ph10 am2 am2.inc):f2 (p6 ph2):f1	;contact pulse ; 
  (p6 ph10 am2 am2.inc):f2 (p6 ph2):f1	;contact pulse ;

  1u cpds2:f2		;high-power decoupling
  d13
  (p2 ph3 pl11):f1             		;13C 180 for Hahn echo
  d3 
  2u
;  2u cpds2:f2			;moderate-power decoupling
  go=2 ph31 				;do NS scans
  1m do:f2				;turn decoupler off
  wr #0
  exit

ph0= 0
# 119 "C:/Bruker/TopSpin4.0.7/exp/stan/nmr/lists/pp/user/multicp_tlw"
ph1= 1 3              			;1H 90 before last CP
ph2= 0 0 1 1 2 2 3 3   			;13C CP

ph3= 0 0 1 1 2 2 3 3   			;180 before detect (best phase for short d13)
     1 1 2 2 3 3 0 0   			;exorcycle
     2 2 3 3 0 0 1 1
     3 3 0 0 1 1 2 2 

ph4= 0					;recoupling by 180 on 1H
# 129 "C:/Bruker/TopSpin4.0.7/exp/stan/nmr/lists/pp/user/multicp_tlw"
ph10= 0                			;1H CP
ph11= 1                 		;1H 90
ph12= 3					;1H = -ph11

ph13= 1 1 2 2 3 3 0 0			;13C 90 onto spinlock	
ph14= 3 3 0 0 1 1 2 2   		;=-ph13 store for spin equilibration
ph15= 1 3 2 0 3 1 0 2   		;13C 90 onto last spinlock

ph31= 0 2 1 3 2 0 3 1   		;RCPH
      2 0 3 1 0 2 1 3   		;with exorcycle
