# Supplementary material for: Nitrile glove composition and performance—Substandard properties and inaccurate packaging information
Source: PLoS One. 2024 Oct 31;19(10):e0312891. doi: 10.1371/journal.pone.0312891 (PMC11527158; doi:10.1371/journal.pone.0312891)
Supplement: S2 File — (ZIP) [file pone.0312891.s002.zip › ssnmr herkins /2/audita.txt]

##TITLE= Audit trail, TopSpin 3.6.2
##JCAMPDX= 5.01
##ORIGIN= Bruker BioSpin GmbH
##OWNER= jaroniec
$$ /home/jaroniec/nmrdata/tanya/nmr/HXY_13C_Vodovotz/2/audita.txt
##AUDIT TRAIL=  $$ (NUMBER, WHEN, WHO, WHERE, PROCESS, VERSION, WHAT)
(   1,<2023-04-07 06:15:37.993 -0400>,<jaroniec>,<cbec600dnp>,<go4>,<TopSpin 3.6.2>,
      <created by zg
	started at 2023-04-06 10:45:50.572 -0400,
	POWCHK disabled, PULCHK disabled,
       configuration hash MD5:
       CC 9E 86 0E 50 63 B3 5F FD AB 35 E8 AA D2 9E 63
       data hash MD5: 4K
       16 5A EA EE F1 DA 2B 45 A6 B6 57 35 01 63 CD D0>)
##END=

$$ hash MD5
$$ EF 61 ED AB 3C 3E 79 4F E9 D7 13 E9 F7 1E 3F B4
