# Supplementary material for: Nitrile glove composition and performance—Substandard properties and inaccurate packaging information
Source: PLoS One. 2024 Oct 31;19(10):e0312891. doi: 10.1371/journal.pone.0312891 (PMC11527158; doi:10.1371/journal.pone.0312891)
Supplement: S2 File — (ZIP) [file pone.0312891.s002.zip › ssnmr herkins /2/scon2]

##TITLE= Parameter file, TopSpin 3.6.2
##JCAMPDX= 5.0
##DATATYPE= Parameter Values
##NPOINTS= 1	$$ modification sequence number
##ORIGIN= Bruker BioSpin GmbH
##OWNER= jaroniec
$$ 2023-04-06 10:45:50.545 -0400  jaroniec@cbec600dnp
$$ /home/jaroniec/nmrdata/tanya/nmr/HXY_13C_Vodovotz/2/scon2
$$ process /opt/topspin3.6.2/prog/mod/go4
##$BLKTR= (0..19)
3 3 3 3 3 3 3 3 3 3 3 3 3 3 3 3 3 3 3 3
##$DE1= 4.5
##$DEADC= 0.5
##$DEPA= 4.5
##$DERX= 1.5
##$FILCOR= 0
##$GRADCHAN= 0
##$GRADPRE= (0..1)
10 10
##$HD_BLKTR= (0..19)
1 1 1 1 1 1 1 1 1 1 1 1 1 1 1 1 1 1 1 1
##$HD_DE1= 5
##$HD_DEADC= 0
##$HD_DEPA= 2.5
##$HD_DERX= 0
##END=
