# Supplementary material for: Nitrile glove composition and performance—Substandard properties and inaccurate packaging information
Source: PLoS One. 2024 Oct 31;19(10):e0312891. doi: 10.1371/journal.pone.0312891 (PMC11527158; doi:10.1371/journal.pone.0312891)
Supplement: S2 File — (ZIP) [file pone.0312891.s002.zip › ssnmr herkins /5/audita.txt]

##TITLE= Audit trail, TopSpin 3.6.2
##JCAMPDX= 5.01
##ORIGIN= Bruker BioSpin GmbH
##OWNER= jaroniec
$$ /home/jaroniec/nmrdata/tanya/nmr/HXY_13C_Vodovotz/5/audita.txt
##AUDIT TRAIL=  $$ (NUMBER, WHEN, WHO, WHERE, PROCESS, VERSION, WHAT)
(   1,<2023-04-12 09:31:43.835 -0400>,<jaroniec>,<cbec600dnp>,<go4>,<TopSpin 3.6.2>,
      <created by zg
	started at 2023-04-11 14:01:56.331 -0400,
	POWCHK disabled, PULCHK disabled,
       configuration hash MD5:
       CC 9E 86 0E 50 63 B3 5F FD AB 35 E8 AA D2 9E 63
       data hash MD5: 4K
       1D 80 05 1D 92 C6 6B AC E6 DA 17 9C A6 1D B0 F9>)
##END=

$$ hash MD5
$$ A3 A5 C8 17 68 BF 1E 5E 44 AE 9C F1 B4 D4 26 19
