# Supplementary material for: Nitrile glove composition and performance—Substandard properties and inaccurate packaging information
Source: PLoS One. 2024 Oct 31;19(10):e0312891. doi: 10.1371/journal.pone.0312891 (PMC11527158; doi:10.1371/journal.pone.0312891)
Supplement: S2 File — (ZIP) [file pone.0312891.s002.zip › ssnmr herkins /9/pdata/1/peakrng]

P    #regions in PPM
# 2024-08-28 11:38:11 -0400  conroy.120@ASCCBC-NC304257
# low field   high field   mi   maxi
  222.85049982954467  97.02760526286356  0.230  1.120  # for region 1
  96.71461298782206  48.826794906473275  0.599  10.153  # for region 2
  48.826794906473275  22.535443802987665  0.331  0.702  # for region 3
  22.535443802987665  17.840559677365235  0.514  0.611  # for region 4
  17.840559677365235  -20.657490152738692  0.599  10.153  # for region 5
