# Supplementary material for: Nitrile glove composition and performance—Substandard properties and inaccurate packaging information
Source: PLoS One. 2024 Oct 31;19(10):e0312891. doi: 10.1371/journal.pone.0312891 (PMC11527158; doi:10.1371/journal.pone.0312891)
Supplement: S2 File — (ZIP) [file pone.0312891.s002.zip › ssnmr herkins /9/pdata/1/peaklist.xml]

<?xml version="1.0" encoding="UTF-8"?>
<PeakList modified="2024-08-28T11:37:58">
  <PeakList1D>
    <PeakList1DHeader creator="conroy.120" date="2024-08-28T11:37:58" expNo="9" name="HXY_13C_Vodovotz" owner="" procNo="1" source="N:/documents/NMR/Data">
      <PeakPickDetails>F1=222.850500ppm, F2=97.027605ppm, MI=0.23cm, MAXI=1.12cm, PC=0.200
      </PeakPickDetails>
    </PeakList1DHeader>
    <Peak1D F1="167.116169" intensity="0.2516127" type="0"/>
    <Peak1D F1="136.646035" intensity="0.3143981" type="0"/>
    <Peak1D F1="132.703335" intensity="0.2466805" type="0"/>
    <Peak1D F1="131.678272" intensity="0.944334" type="0"/>
  </PeakList1D>
  <PeakList1D>
    <PeakList1DHeader creator="conroy.120" date="2024-08-28T11:37:58" expNo="9" name="HXY_13C_Vodovotz" owner="" procNo="1" source="N:/documents/NMR/Data">
      <PeakPickDetails>F1=96.714613ppm, F2=48.826795ppm, MI=0.60cm, MAXI=10.15cm, PC=0.200
      </PeakPickDetails>
    </PeakList1DHeader>
    <Peak1D F1="69.56331" intensity="0.9270844" type="0"/>
    <Peak1D F1="59.364961" intensity="1.809224" type="0"/>
  </PeakList1D>
  <PeakList1D>
    <PeakList1DHeader creator="conroy.120" date="2024-08-28T11:37:58" expNo="9" name="HXY_13C_Vodovotz" owner="" procNo="1" source="N:/documents/NMR/Data">
      <PeakPickDetails>F1=48.826795ppm, F2=22.535444ppm, MI=0.33cm, MAXI=0.70cm, PC=0.200
      </PeakPickDetails>
    </PeakList1DHeader>
    <Peak1D F1="43.091315" intensity="0.3749322" type="0"/>
    <Peak1D F1="39.642917" intensity="0.4507184" type="0"/>
    <Peak1D F1="36.145109" intensity="0.5600294" type="0"/>
    <Peak1D F1="28.933118" intensity="0.6506987" type="0"/>
  </PeakList1D>
  <PeakList1D>
    <PeakList1DHeader creator="conroy.120" date="2024-08-28T11:37:58" expNo="9" name="HXY_13C_Vodovotz" owner="" procNo="1" source="N:/documents/NMR/Data">
      <PeakPickDetails>F1=22.535444ppm, F2=17.840560ppm, MI=0.51cm, MAXI=0.61cm, PC=0.200
      </PeakPickDetails>
    </PeakList1DHeader>
    <Peak1D F1="22.41334" intensity="0.5757298" type="0"/>
  </PeakList1D>
  <PeakList1D>
    <PeakList1DHeader creator="conroy.120" date="2024-08-28T11:37:58" expNo="9" name="HXY_13C_Vodovotz" owner="" procNo="1" source="N:/documents/NMR/Data">
      <PeakPickDetails>F1=17.840560ppm, F2=-20.657490ppm, MI=0.60cm, MAXI=10.15cm, PC=0.200
      </PeakPickDetails>
    </PeakList1DHeader>
    <Peak1D F1="16.654626" intensity="10.0" type="0"/>
    <Peak1D F1="13.677224" intensity="7.817644" type="0"/>
  </PeakList1D>
</PeakList>
