# Supplementary material for: Nitrile glove composition and performance—Substandard properties and inaccurate packaging information
Source: PLoS One. 2024 Oct 31;19(10):e0312891. doi: 10.1371/journal.pone.0312891 (PMC11527158; doi:10.1371/journal.pone.0312891)
Supplement: S2 File — (ZIP) [file pone.0312891.s002.zip › ssnmr herkins /9/pdata/1/auditp.txt]

##TITLE= Audit trail, TopSpin 3.6.2
##JCAMPDX= 5.01
##ORIGIN= Bruker BioSpin GmbH
##OWNER= jaroniec
$$ /home/jaroniec/nmrdata/tanya/nmr/HXY_13C_Vodovotz/9/pdata/1/auditp.txt
##AUDIT TRAIL=  $$ (NUMBER, WHEN, WHO, WHERE, PROCESS, VERSION, WHAT)
(   1,<2023-05-06 07:56:15.385 -0400>,<jaroniec>,<cbec600dnp>,<go4>,<TopSpin 3.6.2>,
      <created by zg
	started at 2023-05-05 12:26:27.945 -0400,
	POWCHK disabled, PULCHK disabled,
       configuration hash MD5:
       27 3F 12 89 07 09 58 B3 9D DC 87 E8 F7 B7 04 53
       data hash MD5: 4K
       B7 8C A0 07 CA 67 41 E2 EE 6E BA E6 EA 8B A3 95>)
(   2,<2023-05-08 09:29:44.532 -0400>,<jaroniec>,<cbec600dnp>,<proc1d>,<TopSpin 3.6.2>,
      <Start of raw data processing
       efp LB = 20 FT_mod = 6 PKNL = 1 PHC0 = 372.6267 PHC1 = -23.6751 SI = 16K 
       data hash MD5: 16K
       80 66 8C E3 74 5C 89 9C 25 07 D3 BE BA 6F 8A 57>)
(   3,<2023-05-08 09:30:12.643 -0400>,<jaroniec>,<cbec600dnp>,<proc1d>,<TopSpin 3.6.2>,
      <pk fgphup PHC0 = -34.73203 PHC1 = 44.8 
       data hash MD5: 16K
       32 DC F2 69 3F F2 3F A7 F3 B4 96 AB AA 0D A5 00>)
(   4,<2023-05-08 09:30:14.673 -0400>,<jaroniec>,<cbec600dnp>,<proc1d>,<TopSpin 3.6.2>,
      <abs n ABSG = 5 
       data hash MD5: 16K
       1D 4B 64 69 2A 9B 9D 1F 68 B5 78 CE 47 20 E8 C7>)
$$ N:/documents/NMR/Data/HXY_13C_Vodovotz/9/pdata/1/auditp.txt
(   5,<2024-08-28T11:37:22.511-0400>,<ASC\conroy.120>,<ASCCBC-NC304257>,<dataserver>,<TopSpin 4.3.0>,
      <Start of interactive peak picking
       data hash MD5: 16K
       1D 4B 64 69 2A 9B 9D 1F 68 B5 78 CE 47 20 E8 C7>)
(   6,<2024-08-28T11:37:29.051-0400>,<ASC\conroy.120>,<ASCCBC-NC304257>,<dataserver>,<TopSpin 4.3.0>,
      <End of interactive peak picking
       data hash MD5: 16K
       1D 4B 64 69 2A 9B 9D 1F 68 B5 78 CE 47 20 E8 C7>)
(   7,<2024-08-28T11:37:31.872-0400>,<ASC\conroy.120>,<ASCCBC-NC304257>,<peak>,<TopSpin 4.3.0>,
      <1D Peak picking
       data hash MD5: 16K
       1D 4B 64 69 2A 9B 9D 1F 68 B5 78 CE 47 20 E8 C7>)
(   8,<2024-08-28T11:37:36.456-0400>,<ASC\conroy.120>,<ASCCBC-NC304257>,<dataserver>,<TopSpin 4.3.0>,
      <Start of interactive peak picking
       data hash MD5: 16K
       1D 4B 64 69 2A 9B 9D 1F 68 B5 78 CE 47 20 E8 C7>)
(   9,<2024-08-28T11:37:45.391-0400>,<ASC\conroy.120>,<ASCCBC-NC304257>,<peak>,<TopSpin 4.3.0>,
      <1D Peak picking
       data hash MD5: 16K
       1D 4B 64 69 2A 9B 9D 1F 68 B5 78 CE 47 20 E8 C7>)
(  10,<2024-08-28T11:37:53.222-0400>,<ASC\conroy.120>,<ASCCBC-NC304257>,<peak>,<TopSpin 4.3.0>,
      <1D Peak picking
       data hash MD5: 16K
       1D 4B 64 69 2A 9B 9D 1F 68 B5 78 CE 47 20 E8 C7>)
(  11,<2024-08-28T11:37:56.352-0400>,<ASC\conroy.120>,<ASCCBC-NC304257>,<peak>,<TopSpin 4.3.0>,
      <1D Peak picking
       data hash MD5: 16K
       1D 4B 64 69 2A 9B 9D 1F 68 B5 78 CE 47 20 E8 C7>)
(  12,<2024-08-28T11:37:58.006-0400>,<ASC\conroy.120>,<ASCCBC-NC304257>,<peak>,<TopSpin 4.3.0>,
      <1D Peak picking
       data hash MD5: 16K
       1D 4B 64 69 2A 9B 9D 1F 68 B5 78 CE 47 20 E8 C7>)
(  13,<2024-08-28T11:38:12.025-0400>,<ASC\conroy.120>,<ASCCBC-NC304257>,<dataserver>,<TopSpin 4.3.0>,
      <Delete all peak picking regions
       data hash MD5: 16K
       1D 4B 64 69 2A 9B 9D 1F 68 B5 78 CE 47 20 E8 C7>)
(  14,<2024-08-28T11:38:12.042-0400>,<ASC\conroy.120>,<ASCCBC-NC304257>,<dataserver>,<TopSpin 4.3.0>,
      <Delete peaks within defined region
       data hash MD5: 16K
       1D 4B 64 69 2A 9B 9D 1F 68 B5 78 CE 47 20 E8 C7>)
(  15,<2024-08-28T11:38:12.092-0400>,<ASC\conroy.120>,<ASCCBC-NC304257>,<dataserver>,<TopSpin 4.3.0>,
      <End of interactive peak picking
       data hash MD5: 16K
       1D 4B 64 69 2A 9B 9D 1F 68 B5 78 CE 47 20 E8 C7>)
##END=

$$ hash MD5
$$ C8 73 92 E6 C3 87 2B 3E 55 07 85 CA 9D 77 C4 CD
