# Supplementary material for: Nitrile glove composition and performance—Substandard properties and inaccurate packaging information
Source: PLoS One. 2024 Oct 31;19(10):e0312891. doi: 10.1371/journal.pone.0312891 (PMC11527158; doi:10.1371/journal.pone.0312891)
Supplement: S2 File — (ZIP) [file pone.0312891.s002.zip › ssnmr herkins /9/pdata/1/assocs]

##TITLE= Parameter file, TopSpin 4.0.7
##JCAMPDX= 5.0
##DATATYPE= Parameter Values
##NPOINTS= 2	$$ modification sequence number
##ORIGIN= Bruker BioSpin GmbH
##OWNER= jaroniec
$$ 2023-07-19 16:29:27.536 -0400  ASC\conroy.120@CBC-NC232496
$$ //files.asc.ohio-state.edu/cbc/private/conroy.120/documents/NMR/Data/HXY_13C_Vodovotz/9/pdata/1/assocs
$$ process C:\Bruker\TopSpin4.0.7\prog\mod\dataserver.exe
##$MULTDISP= <\\files.asc.ohio-state.edu\cbc\private\conroy.120\documents\NMR\Data\HXY_13C_Vodovotz\1\pdata\1>
##END=
