# Supplementary material for: Nitrile glove composition and performance—Substandard properties and inaccurate packaging information
Source: PLoS One. 2024 Oct 31;19(10):e0312891. doi: 10.1371/journal.pone.0312891 (PMC11527158; doi:10.1371/journal.pone.0312891)
Supplement: S2 File — (ZIP) [file pone.0312891.s002.zip › ssnmr herkins /7/pdata/1/peakrng]

P    #regions in PPM
# 2024-08-28 11:50:12 -0400  conroy.120@ASCCBC-NC304257
# low field   high field   mi   maxi
  161.5040139214116  135.5256550929675  1.722  2.590  # for region 1
  135.5256550929675  129.89179414222056  3.723  5.931  # for region 2
  129.89179414222056  110.17328081460636  1.854  2.855  # for region 3
  84.82090653624523  42.25395713060187  0.735  1.190  # for region 4
  42.25395713060187  29.108281578859067  2.664  11.093  # for region 5
  29.108281578859067  -17.52756740232374  1.041  1.531  # for region 6
  -17.52756740232374  -49.452779456556264  2.664  11.093  # for region 7
