# Supplementary material for: Nitrile glove composition and performance—Substandard properties and inaccurate packaging information
Source: PLoS One. 2024 Oct 31;19(10):e0312891. doi: 10.1371/journal.pone.0312891 (PMC11527158; doi:10.1371/journal.pone.0312891)
Supplement: S2 File — (ZIP) [file pone.0312891.s002.zip › ssnmr herkins /7/pdata/1/peaklist.xml]

<?xml version="1.0" encoding="UTF-8"?>
<PeakList modified="2024-08-28T11:50:09">
  <PeakList1D>
    <PeakList1DHeader creator="conroy.120" date="2024-08-28T11:50:09" expNo="7" name="HXY_13C_Vodovotz" owner="" procNo="1" source="N:/documents/NMR/Data">
      <PeakPickDetails>F1=161.504014ppm, F2=135.525655ppm, MI=1.72cm, MAXI=2.59cm, PC=0.200
      </PeakPickDetails>
    </PeakList1DHeader>
    <Peak1D F1="136.651323" intensity="1.871569" type="0"/>
  </PeakList1D>
  <PeakList1D>
    <PeakList1DHeader creator="conroy.120" date="2024-08-28T11:50:09" expNo="7" name="HXY_13C_Vodovotz" owner="" procNo="1" source="N:/documents/NMR/Data">
      <PeakPickDetails>F1=135.525655ppm, F2=129.891794ppm, MI=3.72cm, MAXI=5.93cm, PC=0.200
      </PeakPickDetails>
    </PeakList1DHeader>
    <Peak1D F1="132.631934" intensity="4.448003" type="0"/>
  </PeakList1D>
  <PeakList1D>
    <PeakList1DHeader creator="conroy.120" date="2024-08-28T11:50:09" expNo="7" name="HXY_13C_Vodovotz" owner="" procNo="1" source="N:/documents/NMR/Data">
      <PeakPickDetails>F1=129.891794ppm, F2=110.173281ppm, MI=1.85cm, MAXI=2.85cm, PC=0.200
      </PeakPickDetails>
    </PeakList1DHeader>
    <Peak1D F1="128.020198" intensity="2.036452" type="0"/>
  </PeakList1D>
  <PeakList1D>
    <PeakList1DHeader creator="conroy.120" date="2024-08-28T11:50:09" expNo="7" name="HXY_13C_Vodovotz" owner="" procNo="1" source="N:/documents/NMR/Data">
      <PeakPickDetails>F1=84.820907ppm, F2=42.253957ppm, MI=0.73cm, MAXI=1.19cm, PC=0.200
      </PeakPickDetails>
    </PeakList1DHeader>
    <Peak1D F1="48.351672" intensity="0.8039932" type="0"/>
    <Peak1D F1="45.910237" intensity="0.8180015" type="0"/>
    <Peak1D F1="43.257598" intensity="0.7389195" type="0"/>
  </PeakList1D>
  <PeakList1D>
    <PeakList1DHeader creator="conroy.120" date="2024-08-28T11:50:09" expNo="7" name="HXY_13C_Vodovotz" owner="" procNo="1" source="N:/documents/NMR/Data">
      <PeakPickDetails>F1=42.253957ppm, F2=29.108282ppm, MI=2.66cm, MAXI=11.09cm, PC=0.200
      </PeakPickDetails>
    </PeakList1DHeader>
    <Peak1D F1="37.559036" intensity="2.746166" type="0"/>
    <Peak1D F1="35.172677" intensity="10.0" type="0"/>
    <Peak1D F1="33.688536" intensity="9.380791" type="0"/>
    <Peak1D F1="32.847622" intensity="6.84617" type="0"/>
    <Peak1D F1="30.064006" intensity="3.409745" type="0"/>
  </PeakList1D>
  <PeakList1D>
    <PeakList1DHeader creator="conroy.120" date="2024-08-28T11:50:09" expNo="7" name="HXY_13C_Vodovotz" owner="" procNo="1" source="N:/documents/NMR/Data">
      <PeakPickDetails>F1=29.108282ppm, F2=-17.527567ppm, MI=1.04cm, MAXI=1.53cm, PC=0.200
      </PeakPickDetails>
    </PeakList1DHeader>
    <Peak1D F1="27.471802" intensity="1.32863" type="0"/>
    <Peak1D F1="25.321069" intensity="1.372302" type="0"/>
    <Peak1D F1="16.993892" intensity="1.178942" type="0"/>
  </PeakList1D>
  <PeakList1D>
    <PeakList1DHeader creator="conroy.120" date="2024-08-28T11:50:09" expNo="7" name="HXY_13C_Vodovotz" owner="" procNo="1" source="N:/documents/NMR/Data">
      <PeakPickDetails>F1=-17.527567ppm, F2=-49.452779ppm, MI=2.66cm, MAXI=11.09cm, PC=0.200
      </PeakPickDetails>
    </PeakList1DHeader>
  </PeakList1D>
</PeakList>
