# Supplementary material for: Nitrile glove composition and performance—Substandard properties and inaccurate packaging information
Source: PLoS One. 2024 Oct 31;19(10):e0312891. doi: 10.1371/journal.pone.0312891 (PMC11527158; doi:10.1371/journal.pone.0312891)
Supplement: S2 File — (ZIP) [file pone.0312891.s002.zip › ssnmr herkins /7/pdata/1/auditp.txt]

##TITLE= Audit trail, TopSpin 3.6.2
##JCAMPDX= 5.01
##ORIGIN= Bruker BioSpin GmbH
##OWNER= jaroniec
$$ /home/jaroniec/nmrdata/tanya/nmr/HXY_13C_Vodovotz/7/pdata/1/auditp.txt
##AUDIT TRAIL=  $$ (NUMBER, WHEN, WHO, WHERE, PROCESS, VERSION, WHAT)
(   1,<2023-05-04 05:38:27.916 -0400>,<jaroniec>,<cbec600dnp>,<go4>,<TopSpin 3.6.2>,
      <created by zg
	started at 2023-05-03 10:08:40.308 -0400,
	POWCHK disabled, PULCHK disabled,
       configuration hash MD5:
       FD 3E 3F C0 84 F2 FA 56 02 9A E3 8E 10 4D EF 6E
       data hash MD5: 4K
       D1 74 F9 6F F0 E4 61 BA 15 D1 81 FF 4C 68 86 FE>)
(   2,<2023-05-04 12:16:19.495 -0400>,<jaroniec>,<cbec600dnp>,<proc1d>,<TopSpin 3.6.2>,
      <Start of raw data processing
       efp LB = 20 FT_mod = 6 PKNL = 1 PHC0 = 308.8818 PHC1 = 69.1249 SI = 16K 
       data hash MD5: 16K
       2C 34 5C 38 DC 44 30 67 54 0A BD 87 C3 03 D4 DA>)
(   3,<2023-05-04 12:16:21.516 -0400>,<jaroniec>,<cbec600dnp>,<proc1d>,<TopSpin 3.6.2>,
      <abs n ABSG = 5 
       data hash MD5: 16K
       32 51 57 B3 63 AA B7 CE 03 FF F1 EA BB 76 AD BC>)
(   4,<2023-05-04 12:19:45.709 -0400>,<jaroniec>,<cbec600dnp>,<audit>,<TopSpin 3.6.2>,
      <user comment:
       TITLE=2023-05-03 HXY probe, HC double mode
       Sample: American Nitrile - slate
       13C multiCP
       T = 300K
       ss = 10 kHz
       13C @ 50kHz
       1H @ 85kHzTITLE_END
       data hash MD5: 16K
       32 51 57 B3 63 AA B7 CE 03 FF F1 EA BB 76 AD BC>)
(   5,<2023-05-04 12:19:46.768 -0400>,<jaroniec>,<cbec600dnp>,<audit>,<TopSpin 3.6.2>,
      <user comment:
       TITLE=2023-05-03 HXY probe, HC double mode
       Sample: American Nitrile - slate
       13C multiCP
       T = 300K
       ss = 10 kHz
       13C @ 50kHz
       1H @ 85kHzTITLE_END
       data hash MD5: 16K
       32 51 57 B3 63 AA B7 CE 03 FF F1 EA BB 76 AD BC>)
$$ N:/documents/NMR/Data/HXY_13C_Vodovotz/7/pdata/1/auditp.txt
(   6,<2024-08-28T11:49:47.210-0400>,<ASC\conroy.120>,<ASCCBC-NC304257>,<dataserver>,<TopSpin 4.3.0>,
      <Start of interactive peak picking
       data hash MD5: 16K
       32 51 57 B3 63 AA B7 CE 03 FF F1 EA BB 76 AD BC>)
(   7,<2024-08-28T11:49:49.645-0400>,<ASC\conroy.120>,<ASCCBC-NC304257>,<peak>,<TopSpin 4.3.0>,
      <1D Peak picking
       data hash MD5: 16K
       32 51 57 B3 63 AA B7 CE 03 FF F1 EA BB 76 AD BC>)
(   8,<2024-08-28T11:49:51.505-0400>,<ASC\conroy.120>,<ASCCBC-NC304257>,<peak>,<TopSpin 4.3.0>,
      <1D Peak picking
       data hash MD5: 16K
       32 51 57 B3 63 AA B7 CE 03 FF F1 EA BB 76 AD BC>)
(   9,<2024-08-28T11:49:52.845-0400>,<ASC\conroy.120>,<ASCCBC-NC304257>,<peak>,<TopSpin 4.3.0>,
      <1D Peak picking
       data hash MD5: 16K
       32 51 57 B3 63 AA B7 CE 03 FF F1 EA BB 76 AD BC>)
(  10,<2024-08-28T11:49:55.615-0400>,<ASC\conroy.120>,<ASCCBC-NC304257>,<peak>,<TopSpin 4.3.0>,
      <1D Peak picking
       data hash MD5: 16K
       32 51 57 B3 63 AA B7 CE 03 FF F1 EA BB 76 AD BC>)
(  11,<2024-08-28T11:49:58.661-0400>,<ASC\conroy.120>,<ASCCBC-NC304257>,<peak>,<TopSpin 4.3.0>,
      <1D Peak picking
       data hash MD5: 16K
       32 51 57 B3 63 AA B7 CE 03 FF F1 EA BB 76 AD BC>)
(  12,<2024-08-28T11:50:01.875-0400>,<ASC\conroy.120>,<ASCCBC-NC304257>,<peak>,<TopSpin 4.3.0>,
      <1D Peak picking
       data hash MD5: 16K
       32 51 57 B3 63 AA B7 CE 03 FF F1 EA BB 76 AD BC>)
(  13,<2024-08-28T11:50:07.475-0400>,<ASC\conroy.120>,<ASCCBC-NC304257>,<peak>,<TopSpin 4.3.0>,
      <1D Peak picking
       data hash MD5: 16K
       32 51 57 B3 63 AA B7 CE 03 FF F1 EA BB 76 AD BC>)
(  14,<2024-08-28T11:50:09.635-0400>,<ASC\conroy.120>,<ASCCBC-NC304257>,<peak>,<TopSpin 4.3.0>,
      <1D Peak picking
       data hash MD5: 16K
       32 51 57 B3 63 AA B7 CE 03 FF F1 EA BB 76 AD BC>)
(  15,<2024-08-28T11:50:12.956-0400>,<ASC\conroy.120>,<ASCCBC-NC304257>,<dataserver>,<TopSpin 4.3.0>,
      <Delete peaks within defined region
       data hash MD5: 16K
       32 51 57 B3 63 AA B7 CE 03 FF F1 EA BB 76 AD BC>)
(  16,<2024-08-28T11:50:13.047-0400>,<ASC\conroy.120>,<ASCCBC-NC304257>,<dataserver>,<TopSpin 4.3.0>,
      <End of interactive peak picking
       data hash MD5: 16K
       32 51 57 B3 63 AA B7 CE 03 FF F1 EA BB 76 AD BC>)
##END=

$$ hash MD5
$$ 16 00 AA 0F 4E 19 8F 94 38 6E AA 31 00 69 77 83
