# Supplementary material for: Nitrile glove composition and performance—Substandard properties and inaccurate packaging information
Source: PLoS One. 2024 Oct 31;19(10):e0312891. doi: 10.1371/journal.pone.0312891 (PMC11527158; doi:10.1371/journal.pone.0312891)
Supplement: S2 File — (ZIP) [file pone.0312891.s002.zip › ssnmr herkins /6/pdata/1/peakrng]

P    #regions in PPM
# 2024-08-28 11:50:58 -0400  conroy.120@ASCCBC-NC304257
# low field   high field   mi   maxi
  191.86426460043666  98.59256663807103  0.363  5.983  # for region 1
  98.59256663807103  91.08075203707514  0.553  0.692  # for region 2
  52.62493132344507  47.69480617840653  0.422  0.791  # for region 3
  46.47612355828464  44.48191563444883  0.855  12.009  # for region 4
  44.48191563444883  42.82007569791899  0.481  0.692  # for region 5
  42.82007569791899  26.201676332620544  0.855  12.009  # for region 6
  26.201676332620544  24.595231060641694  0.557  0.786  # for region 7
  24.595231060641694  23.154969782315828  0.422  0.544  # for region 8
  23.154969782315828  17.89247664997132  0.855  12.009  # for region 9
  17.61550332721635  12.90695684038179  0.363  2.457  # for region 10
