# Supplementary material for: Nitrile glove composition and performance—Substandard properties and inaccurate packaging information
Source: PLoS One. 2024 Oct 31;19(10):e0312891. doi: 10.1371/journal.pone.0312891 (PMC11527158; doi:10.1371/journal.pone.0312891)
Supplement: S2 File — (ZIP) [file pone.0312891.s002.zip › ssnmr herkins /6/pdata/1/peaklist.xml]

<?xml version="1.0" encoding="UTF-8"?>
<PeakList modified="2024-08-28T11:50:56">
  <PeakList1D>
    <PeakList1DHeader creator="conroy.120" date="2024-08-28T11:50:56" expNo="6" name="HXY_13C_Vodovotz" owner="" procNo="1" source="N:/documents/NMR/Data">
      <PeakPickDetails>F1=191.864265ppm, F2=98.592567ppm, MI=0.36cm, MAXI=5.98cm, PC=0.200
      </PeakPickDetails>
    </PeakList1DHeader>
    <Peak1D F1="145.076651" intensity="0.4944233" type="0"/>
    <Peak1D F1="136.642438" intensity="1.514045" type="0"/>
    <Peak1D F1="135.262418" intensity="1.136336" type="0"/>
    <Peak1D F1="133.743665" intensity="2.239752" type="0"/>
    <Peak1D F1="132.57204" intensity="5.558264" type="0"/>
    <Peak1D F1="131.071386" intensity="2.229539" type="0"/>
    <Peak1D F1="129.587516" intensity="0.9240113" type="0"/>
    <Peak1D F1="127.961515" intensity="1.555765" type="0"/>
    <Peak1D F1="124.204315" intensity="0.4127837" type="0"/>
    <Peak1D F1="123.770553" intensity="0.4644203" type="0"/>
    <Peak1D F1="117.131904" intensity="0.5080152" type="0"/>
  </PeakList1D>
  <PeakList1D>
    <PeakList1DHeader creator="conroy.120" date="2024-08-28T11:50:56" expNo="6" name="HXY_13C_Vodovotz" owner="" procNo="1" source="N:/documents/NMR/Data">
      <PeakPickDetails>F1=98.592567ppm, F2=91.080752ppm, MI=0.55cm, MAXI=0.69cm, PC=0.200
      </PeakPickDetails>
    </PeakList1DHeader>
  </PeakList1D>
  <PeakList1D>
    <PeakList1DHeader creator="conroy.120" date="2024-08-28T11:50:56" expNo="6" name="HXY_13C_Vodovotz" owner="" procNo="1" source="N:/documents/NMR/Data">
      <PeakPickDetails>F1=52.624931ppm, F2=47.694806ppm, MI=0.42cm, MAXI=0.79cm, PC=0.200
      </PeakPickDetails>
    </PeakList1DHeader>
    <Peak1D F1="48.203441" intensity="0.4823488" type="0"/>
  </PeakList1D>
  <PeakList1D>
    <PeakList1DHeader creator="conroy.120" date="2024-08-28T11:50:56" expNo="6" name="HXY_13C_Vodovotz" owner="" procNo="1" source="N:/documents/NMR/Data">
      <PeakPickDetails>F1=46.476124ppm, F2=44.481916ppm, MI=0.85cm, MAXI=12.01cm, PC=0.200
      </PeakPickDetails>
    </PeakList1DHeader>
    <Peak1D F1="45.976172" intensity="1.034486" type="0"/>
  </PeakList1D>
  <PeakList1D>
    <PeakList1DHeader creator="conroy.120" date="2024-08-28T11:50:56" expNo="6" name="HXY_13C_Vodovotz" owner="" procNo="1" source="N:/documents/NMR/Data">
      <PeakPickDetails>F1=44.481916ppm, F2=42.820076ppm, MI=0.48cm, MAXI=0.69cm, PC=0.200
      </PeakPickDetails>
    </PeakList1DHeader>
    <Peak1D F1="44.013302" intensity="0.4945172" type="0"/>
    <Peak1D F1="43.483658" intensity="0.5072178" type="0"/>
  </PeakList1D>
  <PeakList1D>
    <PeakList1DHeader creator="conroy.120" date="2024-08-28T11:50:56" expNo="6" name="HXY_13C_Vodovotz" owner="" procNo="1" source="N:/documents/NMR/Data">
      <PeakPickDetails>F1=42.820076ppm, F2=26.201676ppm, MI=0.85cm, MAXI=12.01cm, PC=0.200
      </PeakPickDetails>
    </PeakList1DHeader>
    <Peak1D F1="40.784547" intensity="0.8739296" type="0"/>
    <Peak1D F1="37.671585" intensity="2.129974" type="0"/>
    <Peak1D F1="35.277186" intensity="10.0" type="0"/>
    <Peak1D F1="33.697868" intensity="5.827178" type="0"/>
    <Peak1D F1="32.702588" intensity="4.5571" type="0"/>
    <Peak1D F1="30.077028" intensity="4.019268" type="0"/>
    <Peak1D F1="27.509741" intensity="1.031463" type="0"/>
  </PeakList1D>
  <PeakList1D>
    <PeakList1DHeader creator="conroy.120" date="2024-08-28T11:50:56" expNo="6" name="HXY_13C_Vodovotz" owner="" procNo="1" source="N:/documents/NMR/Data">
      <PeakPickDetails>F1=26.201676ppm, F2=24.595231ppm, MI=0.56cm, MAXI=0.79cm, PC=0.200
      </PeakPickDetails>
    </PeakList1DHeader>
    <Peak1D F1="25.382233" intensity="0.6061066" type="0"/>
  </PeakList1D>
  <PeakList1D>
    <PeakList1DHeader creator="conroy.120" date="2024-08-28T11:50:56" expNo="6" name="HXY_13C_Vodovotz" owner="" procNo="1" source="N:/documents/NMR/Data">
      <PeakPickDetails>F1=24.595231ppm, F2=23.154970ppm, MI=0.42cm, MAXI=0.54cm, PC=0.200
      </PeakPickDetails>
    </PeakList1DHeader>
    <Peak1D F1="24.327787" intensity="0.4709031" type="0"/>
  </PeakList1D>
  <PeakList1D>
    <PeakList1DHeader creator="conroy.120" date="2024-08-28T11:50:56" expNo="6" name="HXY_13C_Vodovotz" owner="" procNo="1" source="N:/documents/NMR/Data">
      <PeakPickDetails>F1=23.154970ppm, F2=17.892477ppm, MI=0.85cm, MAXI=12.01cm, PC=0.200
      </PeakPickDetails>
    </PeakList1DHeader>
  </PeakList1D>
  <PeakList1D>
    <PeakList1DHeader creator="conroy.120" date="2024-08-28T11:50:56" expNo="6" name="HXY_13C_Vodovotz" owner="" procNo="1" source="N:/documents/NMR/Data">
      <PeakPickDetails>F1=17.615503ppm, F2=12.906957ppm, MI=0.36cm, MAXI=2.46cm, PC=0.200
      </PeakPickDetails>
    </PeakList1DHeader>
    <Peak1D F1="16.935173" intensity="0.5615127" type="0"/>
  </PeakList1D>
</PeakList>
