# Supplementary material for: Nitrile glove composition and performance—Substandard properties and inaccurate packaging information
Source: PLoS One. 2024 Oct 31;19(10):e0312891. doi: 10.1371/journal.pone.0312891 (PMC11527158; doi:10.1371/journal.pone.0312891)
Supplement: S2 File — (ZIP) [file pone.0312891.s002.zip › ssnmr herkins /6/pdata/1/auditp.txt]

##TITLE= Audit trail, TopSpin 3.6.2
##JCAMPDX= 5.01
##ORIGIN= Bruker BioSpin GmbH
##OWNER= jaroniec
$$ /home/jaroniec/nmrdata/tanya/nmr/HXY_13C_Vodovotz/6/pdata/1/auditp.txt
##AUDIT TRAIL=  $$ (NUMBER, WHEN, WHO, WHERE, PROCESS, VERSION, WHAT)
(   1,<2023-05-03 05:30:22.673 -0400>,<jaroniec>,<cbec600dnp>,<go4>,<TopSpin 3.6.2>,
      <created by zg
	started at 2023-05-02 10:00:35.158 -0400,
	POWCHK disabled, PULCHK disabled,
       configuration hash MD5:
       FD 3E 3F C0 84 F2 FA 56 02 9A E3 8E 10 4D EF 6E
       data hash MD5: 4K
       58 0D 39 9B 88 67 C3 A5 1F 4C 6D AE 07 16 00 30>)
(   2,<2023-05-03 10:04:17.506 -0400>,<jaroniec>,<cbec600dnp>,<proc1d>,<TopSpin 3.6.2>,
      <Start of raw data processing
       efp LB = 20 FT_mod = 6 PKNL = 1 PHC0 = 309.7522 PHC1 = 62.7249 SI = 16K 
       data hash MD5: 16K
       E4 F5 35 DB 9C A7 A2 CB 8C 57 0B BD 9C BD 6E 4D>)
(   3,<2023-05-03 10:04:26.966 -0400>,<jaroniec>,<cbec600dnp>,<proc1d>,<TopSpin 3.6.2>,
      <abs n ABSG = 5 
       data hash MD5: 16K
       E1 7B 55 6A 7E A1 88 47 F2 15 B0 16 D8 15 92 D8>)
(   4,<2023-05-04 12:19:51.440 -0400>,<jaroniec>,<cbec600dnp>,<audit>,<TopSpin 3.6.2>,
      <user comment:
       TITLE=2023-05-02 HXY probe, HC double mode
       Sample: American Nitrile - green
       13C multiCP
       T = 300K
       ss = 10 kHz
       13C @ 50kHz
       1H @ 85kHzTITLE_END
       data hash MD5: 16K
       E1 7B 55 6A 7E A1 88 47 F2 15 B0 16 D8 15 92 D8>)
(   5,<2023-05-04 12:19:52.379 -0400>,<jaroniec>,<cbec600dnp>,<audit>,<TopSpin 3.6.2>,
      <user comment:
       TITLE=2023-05-02 HXY probe, HC double mode
       Sample: American Nitrile - green
       13C multiCP
       T = 300K
       ss = 10 kHz
       13C @ 50kHz
       1H @ 85kHzTITLE_END
       data hash MD5: 16K
       E1 7B 55 6A 7E A1 88 47 F2 15 B0 16 D8 15 92 D8>)
$$ N:/documents/NMR/Data/HXY_13C_Vodovotz/6/pdata/1/auditp.txt
(   6,<2024-08-28T11:50:18.946-0400>,<ASC\conroy.120>,<ASCCBC-NC304257>,<dataserver>,<TopSpin 4.3.0>,
      <Start of interactive peak picking
       data hash MD5: 16K
       E1 7B 55 6A 7E A1 88 47 F2 15 B0 16 D8 15 92 D8>)
(   7,<2024-08-28T11:50:21.746-0400>,<ASC\conroy.120>,<ASCCBC-NC304257>,<peak>,<TopSpin 4.3.0>,
      <1D Peak picking
       data hash MD5: 16K
       E1 7B 55 6A 7E A1 88 47 F2 15 B0 16 D8 15 92 D8>)
(   8,<2024-08-28T11:50:25.921-0400>,<ASC\conroy.120>,<ASCCBC-NC304257>,<peak>,<TopSpin 4.3.0>,
      <1D Peak picking
       data hash MD5: 16K
       E1 7B 55 6A 7E A1 88 47 F2 15 B0 16 D8 15 92 D8>)
(   9,<2024-08-28T11:50:29.521-0400>,<ASC\conroy.120>,<ASCCBC-NC304257>,<peak>,<TopSpin 4.3.0>,
      <1D Peak picking
       data hash MD5: 16K
       E1 7B 55 6A 7E A1 88 47 F2 15 B0 16 D8 15 92 D8>)
(  10,<2024-08-28T11:50:42.366-0400>,<ASC\conroy.120>,<ASCCBC-NC304257>,<peak>,<TopSpin 4.3.0>,
      <1D Peak picking
       data hash MD5: 16K
       E1 7B 55 6A 7E A1 88 47 F2 15 B0 16 D8 15 92 D8>)
(  11,<2024-08-28T11:50:45.890-0400>,<ASC\conroy.120>,<ASCCBC-NC304257>,<peak>,<TopSpin 4.3.0>,
      <1D Peak picking
       data hash MD5: 16K
       E1 7B 55 6A 7E A1 88 47 F2 15 B0 16 D8 15 92 D8>)
(  12,<2024-08-28T11:50:48.076-0400>,<ASC\conroy.120>,<ASCCBC-NC304257>,<peak>,<TopSpin 4.3.0>,
      <1D Peak picking
       data hash MD5: 16K
       E1 7B 55 6A 7E A1 88 47 F2 15 B0 16 D8 15 92 D8>)
(  13,<2024-08-28T11:50:50.947-0400>,<ASC\conroy.120>,<ASCCBC-NC304257>,<peak>,<TopSpin 4.3.0>,
      <1D Peak picking
       data hash MD5: 16K
       E1 7B 55 6A 7E A1 88 47 F2 15 B0 16 D8 15 92 D8>)
(  14,<2024-08-28T11:50:53.628-0400>,<ASC\conroy.120>,<ASCCBC-NC304257>,<peak>,<TopSpin 4.3.0>,
      <1D Peak picking
       data hash MD5: 16K
       E1 7B 55 6A 7E A1 88 47 F2 15 B0 16 D8 15 92 D8>)
(  15,<2024-08-28T11:50:56.427-0400>,<ASC\conroy.120>,<ASCCBC-NC304257>,<peak>,<TopSpin 4.3.0>,
      <1D Peak picking
       data hash MD5: 16K
       E1 7B 55 6A 7E A1 88 47 F2 15 B0 16 D8 15 92 D8>)
(  16,<2024-08-28T11:50:58.937-0400>,<ASC\conroy.120>,<ASCCBC-NC304257>,<dataserver>,<TopSpin 4.3.0>,
      <End of interactive peak picking
       data hash MD5: 16K
       E1 7B 55 6A 7E A1 88 47 F2 15 B0 16 D8 15 92 D8>)
##END=

$$ hash MD5
$$ CC B1 05 9D 19 4D AB D7 85 29 3E 64 BA 26 AC 09
