# Supplementary material for: Nitrile glove composition and performance—Substandard properties and inaccurate packaging information
Source: PLoS One. 2024 Oct 31;19(10):e0312891. doi: 10.1371/journal.pone.0312891 (PMC11527158; doi:10.1371/journal.pone.0312891)
Supplement: S2 File — (ZIP) [file pone.0312891.s002.zip › ssnmr herkins /1/pdata/1/peakrng]

P    #regions in PPM
# 2023-04-14 13:05:00 -0400  conroy.120@CBC-NC232496
# low field   high field   mi   maxi
  146.76696542893725  117.15749039692702  1.586  4.058  # for region 1
  55.85787451984635  44.01408450704225  0.768  1.920  # for region 2
  41.293213828425095  28.329065300896286  2.238  3.607  # for region 3
  28.329065300896286  7.2023047375160045  0.918  1.820  # for region 4
