# Supplementary material for: Nitrile glove composition and performance—Substandard properties and inaccurate packaging information
Source: PLoS One. 2024 Oct 31;19(10):e0312891. doi: 10.1371/journal.pone.0312891 (PMC11527158; doi:10.1371/journal.pone.0312891)
Supplement: S2 File — (ZIP) [file pone.0312891.s002.zip › ssnmr herkins /1/pdata/1/peaklist.xml]

<?xml version="1.0" encoding="UTF-8"?>
<PeakList modified="2023-04-14T13:04:55">
  <PeakList1D>
    <PeakList1DHeader creator="conroy.120" date="2023-04-14T13:04:55" expNo="1" name="HXY_13C_Vodovotz" owner="" procNo="1" source="\\files.asc.ohio-state.edu\cbc\private\conroy.120\documents\NMR\Data">
      <PeakPickDetails>F1=146.766968ppm, F2=117.157494ppm, MI=1.59cm, MAXI=4.06cm, PC=0.200
      </PeakPickDetails>
    </PeakList1DHeader>
    <Peak1D F1="136.565475" intensity="1.724222" type="0"/>
    <Peak1D F1="135.254593" intensity="2.179984" type="0"/>
    <Peak1D F1="133.988434" intensity="2.350022" type="0"/>
    <Peak1D F1="132.537613" intensity="2.613568" type="0"/>
    <Peak1D F1="131.678101" intensity="2.097596" type="0"/>
    <Peak1D F1="129.321594" intensity="2.149062" type="0"/>
    <Peak1D F1="128.155655" intensity="2.081104" type="0"/>
  </PeakList1D>
  <PeakList1D>
    <PeakList1DHeader creator="conroy.120" date="2023-04-14T13:04:55" expNo="1" name="HXY_13C_Vodovotz" owner="" procNo="1" source="\\files.asc.ohio-state.edu\cbc\private\conroy.120\documents\NMR\Data">
      <PeakPickDetails>F1=55.857876ppm, F2=44.014084ppm, MI=0.77cm, MAXI=1.92cm, PC=0.200
      </PeakPickDetails>
    </PeakList1DHeader>
    <Peak1D F1="48.195549" intensity="1.059668" type="0"/>
  </PeakList1D>
  <PeakList1D>
    <PeakList1DHeader creator="conroy.120" date="2023-04-14T13:04:55" expNo="1" name="HXY_13C_Vodovotz" owner="" procNo="1" source="\\files.asc.ohio-state.edu\cbc\private\conroy.120\documents\NMR\Data">
      <PeakPickDetails>F1=41.293213ppm, F2=28.329065ppm, MI=2.24cm, MAXI=3.61cm, PC=0.200
      </PeakPickDetails>
    </PeakList1DHeader>
    <Peak1D F1="37.561493" intensity="2.483633" type="0"/>
    <Peak1D F1="29.985607" intensity="2.553425" type="0"/>
  </PeakList1D>
  <PeakList1D>
    <PeakList1DHeader creator="conroy.120" date="2023-04-14T13:04:55" expNo="1" name="HXY_13C_Vodovotz" owner="" procNo="1" source="\\files.asc.ohio-state.edu\cbc\private\conroy.120\documents\NMR\Data">
      <PeakPickDetails>F1=28.329065ppm, F2=7.202305ppm, MI=0.92cm, MAXI=1.82cm, PC=0.200
      </PeakPickDetails>
    </PeakList1DHeader>
    <Peak1D F1="27.579575" intensity="1.159316" type="0"/>
    <Peak1D F1="25.265356" intensity="1.460758" type="0"/>
    <Peak1D F1="24.21298" intensity="1.522429" type="0"/>
    <Peak1D F1="21.674959" intensity="0.9882205" type="0"/>
    <Peak1D F1="16.803352" intensity="0.946533" type="0"/>
  </PeakList1D>
</PeakList>
