# Supplementary material for: Nitrile glove composition and performance—Substandard properties and inaccurate packaging information
Source: PLoS One. 2024 Oct 31;19(10):e0312891. doi: 10.1371/journal.pone.0312891 (PMC11527158; doi:10.1371/journal.pone.0312891)
Supplement: S2 File — (ZIP) [file pone.0312891.s002.zip › ssnmr herkins /1/pdata/1/auditp.txt]

##TITLE= Audit trail, TopSpin 4.0.7
##JCAMPDX= 5.01
##ORIGIN= Bruker BioSpin GmbH
##OWNER= conroy.120
$$ \\files.asc.ohio-state.edu\cbc\private\conroy.120\documents\NMR\Data/HXY_13C_Vodovotz/1/pdata/1/auditp.txt
##AUDIT TRAIL=  $$ (NUMBER, WHEN, WHO, WHERE, PROCESS, VERSION, WHAT)
(   1,<2023-04-06 10:08:49.656 -0400>,<jaroniec>,<cbec600dnp>,<go4>,<TopSpin 3.6.2>,
      <created by zg
	started at 2023-04-05 14:39:02.206 -0400,
	POWCHK disabled, PULCHK disabled,
       configuration hash MD5:
       CC 9E 86 0E 50 63 B3 5F FD AB 35 E8 AA D2 9E 63
       data hash MD5: 4K
       E5 53 08 08 C9 A7 31 04 0C 67 C6 38 C2 F3 54 C0>)
(   2,<2023-04-14 11:11:15.487 -0400>,<ASC\conroy.120>,<CBC-NC232496>,<proc1d>,<TopSpin 4.0.7>,
      <Start of raw data processing
       efp LB = 20 FT_mod = 6 PKNL = 1 PHC0 = 308.0745 PHC1 = 66.7249 SI = 16K 
       data hash MD5: 16K
       BC 40 F3 7E DD AC 3F 71 53 2D 57 C4 37 63 B0 3B>)
(   3,<2023-04-14 11:11:15.653 -0400>,<ASC\conroy.120>,<CBC-NC232496>,<proc1d>,<TopSpin 4.0.7>,
      <abs n ABSG = 5 
       data hash MD5: 16K
       8C E6 FB 84 55 94 45 F6 50 4E B8 F7 D3 F1 AD 6B>)
(   4,<2023-04-14 13:06:26.657 -0400>,<ASC\conroy.120>,<CBC-NC232496>,<dataserver>,<TopSpin 4.0.7>,
      <INTEGRAL 2023-04-14 13:05:15.739 -0400
       DEFINE [147.407;114.597]
       data hash MD5: 16K
       8C E6 FB 84 55 94 45 F6 50 4E B8 F7 D3 F1 AD 6B>)
(   5,<2023-04-14 13:06:26.691 -0400>,<ASC\conroy.120>,<CBC-NC232496>,<dataserver>,<TopSpin 4.0.7>,
      <INTEGRAL 2023-04-14 13:05:24.392 -0400
       DEFINE [52.337;12.964]
       data hash MD5: 16K
       8C E6 FB 84 55 94 45 F6 50 4E B8 F7 D3 F1 AD 6B>)
(   6,<2023-04-14 13:19:59.296 -0400>,<ASC\conroy.120>,<CBC-NC232496>,<dataserver>,<TopSpin 4.0.7>,
      <INTEGRAL 2023-04-14 13:19:55.799 -0400
       DEFINE [180.000;0.000]
       data hash MD5: 16K
       8C E6 FB 84 55 94 45 F6 50 4E B8 F7 D3 F1 AD 6B>)
##END=

$$ hash MD5
$$ 12 BC 3F 8F 6A 7B 56 5A 20 B8 D2 C7 3E 88 69 5E
