# Supplementary material for: Nitrile glove composition and performance—Substandard properties and inaccurate packaging information
Source: PLoS One. 2024 Oct 31;19(10):e0312891. doi: 10.1371/journal.pone.0312891 (PMC11527158; doi:10.1371/journal.pone.0312891)
Supplement: S2 File — (ZIP) [file pone.0312891.s002.zip › ssnmr herkins /1/pdata/1/assocs]

##TITLE= Parameter file, TopSpin 4.0.7
##JCAMPDX= 5.0
##DATATYPE= Parameter Values
##NPOINTS= 11	$$ modification sequence number
##ORIGIN= Bruker BioSpin GmbH
##OWNER= jaroniec
$$ 2023-05-09 10:42:59.287 -0400  ASC\conroy.120@CBC-NC232496
$$ //files.asc.ohio-state.edu/cbc/private/conroy.120/documents/NMR/Data/HXY_13C_Vodovotz/1/pdata/1/assocs
$$ process C:\Bruker\TopSpin4.0.7\prog\mod\dataserver.exe
##$MULTDISP= <//files.asc.ohio-state.edu/cbc/private/conroy.120/documents/NMR/Data/HXY_13C_Vodovotz/2/pdata/1|//files.asc.ohio-state.edu/cbc/private/conroy.120/documents/NMR/Data/HXY_13C_Vodovotz/3/pdata/1|//files.asc.ohio-state.edu/cbc/private/conroy.120/documents/NMR/Data/HXY_13C_Vodovotz/4/pdata/1|//files.asc.ohio-state.edu/cbc/private/conroy.120/documents/NMR/Data/HXY_13C_Vodovotz/5/pdata/1|//files.asc.ohio-state.edu/cbc/private/conroy.120/documents/NMR/Data/HXY_13C_Vodovotz/6/pdata/1|//files.asc.ohio-state.edu/cbc/private/conroy.120/documents/NMR/Data/HXY_13C_Vodovotz/7/pdata/1|//files.asc.ohio-state.edu/cbc/private/conroy.120/documents/NMR/Data/HXY_13C_Vodovotz/8/pdata/1|//files.asc.ohio-state.edu/cbc/private/conroy.120/documents/NMR/Data/HXY_13C_Vodovotz/9/pdata/1>
##END=
