# Supplementary material for: Nitrile glove composition and performance—Substandard properties and inaccurate packaging information
Source: PLoS One. 2024 Oct 31;19(10):e0312891. doi: 10.1371/journal.pone.0312891 (PMC11527158; doi:10.1371/journal.pone.0312891)
Supplement: S2 File — (ZIP) [file pone.0312891.s002.zip › ssnmr herkins /1/pdata/1/intrng]

A 1.0 #regions in PPM
# low field   high field  bias        slope
  180.0  0.0  -0.0  -0.0  # for region 1
  147.40717029449422  114.5966709346991  -0.0  -0.0  # for region 2
  52.33674775928297  12.964148527528808  -0.0  -0.0  # for region 3
