# Supplementary material for: Nitrile glove composition and performance—Substandard properties and inaccurate packaging information
Source: PLoS One. 2024 Oct 31;19(10):e0312891. doi: 10.1371/journal.pone.0312891 (PMC11527158; doi:10.1371/journal.pone.0312891)
Supplement: S2 File — (ZIP) [file pone.0312891.s002.zip › ssnmr herkins /1/pdata/1/integrals.txt]

   Current data set:
   NAME =	HXY_13C_Vodovotz	EXPNO =	1	PROCNO = 1
   DU   =	//files.asc.ohio-state.edu/cbc/private/conroy.120/documents/NMR/Data

   Number   Integrated Region     Integral
     1    180.000      0.000         3.06514
     2    147.407    114.597         1.00000
     3     52.337     12.964         2.05725
