# Supplementary material for: Nitrile glove composition and performance—Substandard properties and inaccurate packaging information
Source: PLoS One. 2024 Oct 31;19(10):e0312891. doi: 10.1371/journal.pone.0312891 (PMC11527158; doi:10.1371/journal.pone.0312891)
Supplement: S2 File — (ZIP) [file pone.0312891.s002.zip › ssnmr herkins /8/pdata/1/peakrng]

P    #regions in PPM
# 2024-08-28 11:49:38 -0400  conroy.120@ASCCBC-NC304257
# low field   high field   mi   maxi
  148.3583383696688  110.48627308964785  2.889  5.759  # for region 1
  56.964594057552155  27.54332020365159  2.833  10.773  # for region 2
  27.54332020365159  -1.2519691001659814  1.685  3.192  # for region 3
