# Supplementary material for: Nitrile glove composition and performance—Substandard properties and inaccurate packaging information
Source: PLoS One. 2024 Oct 31;19(10):e0312891. doi: 10.1371/journal.pone.0312891 (PMC11527158; doi:10.1371/journal.pone.0312891)
Supplement: S2 File — (ZIP) [file pone.0312891.s002.zip › ssnmr herkins /8/pdata/1/peaklist.xml]

<?xml version="1.0" encoding="UTF-8"?>
<PeakList modified="2024-08-28T11:49:33">
  <PeakList1D>
    <PeakList1DHeader creator="conroy.120" date="2024-08-28T11:49:33" expNo="8" name="HXY_13C_Vodovotz" owner="" procNo="1" source="N:/documents/NMR/Data">
      <PeakPickDetails>F1=148.358338ppm, F2=110.486273ppm, MI=2.89cm, MAXI=5.76cm, PC=0.200
      </PeakPickDetails>
    </PeakList1DHeader>
    <Peak1D F1="132.667347" intensity="3.048265" type="0"/>
  </PeakList1D>
  <PeakList1D>
    <PeakList1DHeader creator="conroy.120" date="2024-08-28T11:49:33" expNo="8" name="HXY_13C_Vodovotz" owner="" procNo="1" source="N:/documents/NMR/Data">
      <PeakPickDetails>F1=56.964594ppm, F2=27.543320ppm, MI=2.83cm, MAXI=10.77cm, PC=0.200
      </PeakPickDetails>
    </PeakList1DHeader>
    <Peak1D F1="35.004043" intensity="8.420308" type="0"/>
    <Peak1D F1="34.607374" intensity="8.260164" type="0"/>
    <Peak1D F1="33.666111" intensity="10.0" type="0"/>
    <Peak1D F1="30.118423" intensity="2.916745" type="0"/>
  </PeakList1D>
  <PeakList1D>
    <PeakList1DHeader creator="conroy.120" date="2024-08-28T11:49:33" expNo="8" name="HXY_13C_Vodovotz" owner="" procNo="1" source="N:/documents/NMR/Data">
      <PeakPickDetails>F1=27.543320ppm, F2=-1.251969ppm, MI=1.69cm, MAXI=3.19cm, PC=0.200
      </PeakPickDetails>
    </PeakList1DHeader>
    <Peak1D F1="25.366624" intensity="1.853875" type="0"/>
    <Peak1D F1="16.628063" intensity="2.268879" type="0"/>
  </PeakList1D>
</PeakList>
