# Supplementary material for: Nitrile glove composition and performance—Substandard properties and inaccurate packaging information
Source: PLoS One. 2024 Oct 31;19(10):e0312891. doi: 10.1371/journal.pone.0312891 (PMC11527158; doi:10.1371/journal.pone.0312891)
Supplement: S2 File — (ZIP) [file pone.0312891.s002.zip › ssnmr herkins /8/pdata/1/auditp.txt]

##TITLE= Audit trail, TopSpin 3.6.2
##JCAMPDX= 5.01
##ORIGIN= Bruker BioSpin GmbH
##OWNER= jaroniec
$$ /home/jaroniec/nmrdata/tanya/nmr/HXY_13C_Vodovotz/8/pdata/1/auditp.txt
##AUDIT TRAIL=  $$ (NUMBER, WHEN, WHO, WHERE, PROCESS, VERSION, WHAT)
(   1,<2023-05-05 07:49:53.049 -0400>,<jaroniec>,<cbec600dnp>,<go4>,<TopSpin 3.6.2>,
      <created by zg
	started at 2023-05-04 12:20:05.511 -0400,
	POWCHK disabled, PULCHK disabled,
       configuration hash MD5:
       FD 3E 3F C0 84 F2 FA 56 02 9A E3 8E 10 4D EF 6E
       data hash MD5: 4K
       E4 28 77 64 77 5D A6 DB 07 88 09 00 C7 1F 2A 08>)
(   2,<2023-05-05 12:10:13.830 -0400>,<jaroniec>,<cbec600dnp>,<proc1d>,<TopSpin 3.6.2>,
      <Start of raw data processing
       efp LB = 20 FT_mod = 6 PKNL = 1 PHC0 = 308.8818 PHC1 = 69.1249 SI = 16K 
       data hash MD5: 16K
       3D 50 99 95 0F 0A 45 A4 AF 68 01 01 40 CB 88 BF>)
(   3,<2023-05-05 12:10:15.298 -0400>,<jaroniec>,<cbec600dnp>,<proc1d>,<TopSpin 3.6.2>,
      <abs n ABSG = 5 
       data hash MD5: 16K
       BA CC 6E 04 21 4B CA F7 2B F0 65 42 80 CD 5D 61>)
$$ N:/documents/NMR/Data/HXY_13C_Vodovotz/8/pdata/1/auditp.txt
(   4,<2024-08-28T11:48:40.657-0400>,<ASC\conroy.120>,<ASCCBC-NC304257>,<dataserver>,<TopSpin 4.3.0>,
      <Start of interactive peak picking
       data hash MD5: 16K
       BA CC 6E 04 21 4B CA F7 2B F0 65 42 80 CD 5D 61>)
(   5,<2024-08-28T11:48:43.193-0400>,<ASC\conroy.120>,<ASCCBC-NC304257>,<peak>,<TopSpin 4.3.0>,
      <1D Peak picking
       data hash MD5: 16K
       BA CC 6E 04 21 4B CA F7 2B F0 65 42 80 CD 5D 61>)
(   6,<2024-08-28T11:48:45.213-0400>,<ASC\conroy.120>,<ASCCBC-NC304257>,<peak>,<TopSpin 4.3.0>,
      <1D Peak picking
       data hash MD5: 16K
       BA CC 6E 04 21 4B CA F7 2B F0 65 42 80 CD 5D 61>)
(   7,<2024-08-28T11:48:49.423-0400>,<ASC\conroy.120>,<ASCCBC-NC304257>,<peak>,<TopSpin 4.3.0>,
      <1D Peak picking
       data hash MD5: 16K
       BA CC 6E 04 21 4B CA F7 2B F0 65 42 80 CD 5D 61>)
(   8,<2024-08-28T11:48:52.087-0400>,<ASC\conroy.120>,<ASCCBC-NC304257>,<peak>,<TopSpin 4.3.0>,
      <1D Peak picking
       data hash MD5: 16K
       BA CC 6E 04 21 4B CA F7 2B F0 65 42 80 CD 5D 61>)
(   9,<2024-08-28T11:48:57.193-0400>,<ASC\conroy.120>,<ASCCBC-NC304257>,<peak>,<TopSpin 4.3.0>,
      <1D Peak picking
       data hash MD5: 16K
       BA CC 6E 04 21 4B CA F7 2B F0 65 42 80 CD 5D 61>)
(  10,<2024-08-28T11:49:01.693-0400>,<ASC\conroy.120>,<ASCCBC-NC304257>,<peak>,<TopSpin 4.3.0>,
      <1D Peak picking
       data hash MD5: 16K
       BA CC 6E 04 21 4B CA F7 2B F0 65 42 80 CD 5D 61>)
(  11,<2024-08-28T11:49:05.784-0400>,<ASC\conroy.120>,<ASCCBC-NC304257>,<peak>,<TopSpin 4.3.0>,
      <1D Peak picking
       data hash MD5: 16K
       BA CC 6E 04 21 4B CA F7 2B F0 65 42 80 CD 5D 61>)
(  12,<2024-08-28T11:49:11.374-0400>,<ASC\conroy.120>,<ASCCBC-NC304257>,<peak>,<TopSpin 4.3.0>,
      <1D Peak picking
       data hash MD5: 16K
       BA CC 6E 04 21 4B CA F7 2B F0 65 42 80 CD 5D 61>)
(  13,<2024-08-28T11:49:25.064-0400>,<ASC\conroy.120>,<ASCCBC-NC304257>,<peak>,<TopSpin 4.3.0>,
      <1D Peak picking
       data hash MD5: 16K
       BA CC 6E 04 21 4B CA F7 2B F0 65 42 80 CD 5D 61>)
(  14,<2024-08-28T11:49:29.769-0400>,<ASC\conroy.120>,<ASCCBC-NC304257>,<peak>,<TopSpin 4.3.0>,
      <1D Peak picking
       data hash MD5: 16K
       BA CC 6E 04 21 4B CA F7 2B F0 65 42 80 CD 5D 61>)
(  15,<2024-08-28T11:49:33.029-0400>,<ASC\conroy.120>,<ASCCBC-NC304257>,<peak>,<TopSpin 4.3.0>,
      <1D Peak picking
       data hash MD5: 16K
       BA CC 6E 04 21 4B CA F7 2B F0 65 42 80 CD 5D 61>)
(  16,<2024-08-28T11:49:38.989-0400>,<ASC\conroy.120>,<ASCCBC-NC304257>,<dataserver>,<TopSpin 4.3.0>,
      <All peaks removed
       data hash MD5: 16K
       BA CC 6E 04 21 4B CA F7 2B F0 65 42 80 CD 5D 61>)
(  17,<2024-08-28T11:49:39.080-0400>,<ASC\conroy.120>,<ASCCBC-NC304257>,<dataserver>,<TopSpin 4.3.0>,
      <End of interactive peak picking
       data hash MD5: 16K
       BA CC 6E 04 21 4B CA F7 2B F0 65 42 80 CD 5D 61>)
##END=

$$ hash MD5
$$ 97 FF 57 5A 21 22 F2 0C E8 1F B6 39 31 06 FA A4
