# Supplementary material for: Nitrile glove composition and performance—Substandard properties and inaccurate packaging information
Source: PLoS One. 2024 Oct 31;19(10):e0312891. doi: 10.1371/journal.pone.0312891 (PMC11527158; doi:10.1371/journal.pone.0312891)
Supplement: S2 File — (ZIP) [file pone.0312891.s002.zip › ssnmr herkins /8/pdata/1/assocs]

##TITLE= Parameter file, TopSpin 3.6.2
##JCAMPDX= 5.0
##DATATYPE= Parameter Values
##NPOINTS= 1	$$ modification sequence number
##ORIGIN= Bruker BioSpin GmbH
##OWNER= jaroniec
$$ 2023-05-05 12:12:57.961 -0400  jaroniec@cbec600dnp
$$ /home/jaroniec/nmrdata/tanya/nmr/HXY_13C_Vodovotz/8/pdata/1/assocs
$$ process /opt/topspin3.6.2/prog/mod/dataserver
##$MULTDISP= </home/jaroniec/nmrdata/tanya/nmr/HXY_13C_Vodovotz/7/pdata/1|/home/jaroniec/nmrdata/tanya/nmr/HXY_13C_Vodovotz/6/pdata/1>
##END=
