# Supplementary material for: Nitrile glove composition and performance—Substandard properties and inaccurate packaging information
Source: PLoS One. 2024 Oct 31;19(10):e0312891. doi: 10.1371/journal.pone.0312891 (PMC11527158; doi:10.1371/journal.pone.0312891)
Supplement: S2 File — (ZIP) [file pone.0312891.s002.zip › ssnmr herkins /8/pdata/1/outd]

##TITLE= Parameter file, TopSpin 4.3.0
##JCAMPDX= 5.0
##DATATYPE= Parameter Values
##NPOINTS= 3	$$ modification sequence number
##ORIGIN= Bruker BioSpin GmbH
##OWNER= jaroniec
$$ 2024-08-28 12:37:14.740 -0400  ASC\conroy.120@ASCCBC-NC304257
$$ N:/documents/NMR/Data/HXY_13C_Vodovotz/8/pdata/1/outd
$$ process C:\Bruker\TopSpin4.3.0\prog\mod\dataserver.exe
##$CURPLOT= <Cups-PDF>
##$CURPRIN= <$Cups-PDF>
##$DFORMAT= <normdp>
##$LAYOUT= <+/DC-1D-param-only.xwp>
##$LFORMAT= <normlp>
##$PFORMAT= <normpl>
##END=
