# Supplementary material for: Nitrile glove composition and performance—Substandard properties and inaccurate packaging information
Source: PLoS One. 2024 Oct 31;19(10):e0312891. doi: 10.1371/journal.pone.0312891 (PMC11527158; doi:10.1371/journal.pone.0312891)
Supplement: S2 File — (ZIP) [file pone.0312891.s002.zip › ssnmr herkins /4/pdata/1/peakrng]

P    #regions in PPM
# 2024-08-28 12:44:10 -0400  conroy.120@ASCCBC-NC304257
# low field   high field   mi   maxi
  135.1559139720902  125.81076821757003  2.125  4.249  # for region 1
  58.02359155045358  45.33093089879186  0.512  1.169  # for region 2
  45.33093089879186  44.35457238712557  6.912  10.900  # for region 3
  44.35457238712557  43.79665323760198  6.514  10.325  # for region 4
  43.79665323760198  36.40422450641439  2.142  2.739  # for region 5
  36.40422450641439  30.54607343641667  6.514  10.325  # for region 6
  30.54607343641667  25.664280878085236  2.037  3.108  # for region 7
  25.664280878085236  7.5319085185684935  1.141  2.300  # for region 8
