# Supplementary material for: Nitrile glove composition and performance—Substandard properties and inaccurate packaging information
Source: PLoS One. 2024 Oct 31;19(10):e0312891. doi: 10.1371/journal.pone.0312891 (PMC11527158; doi:10.1371/journal.pone.0312891)
Supplement: S2 File — (ZIP) [file pone.0312891.s002.zip › ssnmr herkins /4/pdata/1/peaklist.xml]

<?xml version="1.0" encoding="UTF-8"?>
<PeakList modified="2024-08-28T12:44:02">
  <PeakList1D>
    <PeakList1DHeader creator="conroy.120" date="2024-08-28T12:44:02" expNo="4" name="HXY_13C_Vodovotz" owner="" procNo="1" source="N:/documents/NMR/Data">
      <PeakPickDetails>F1=135.155914ppm, F2=125.810768ppm, MI=2.12cm, MAXI=4.25cm, PC=0.200
      </PeakPickDetails>
    </PeakList1DHeader>
    <Peak1D F1="132.547093" intensity="2.341148" type="0"/>
  </PeakList1D>
  <PeakList1D>
    <PeakList1DHeader creator="conroy.120" date="2024-08-28T12:44:02" expNo="4" name="HXY_13C_Vodovotz" owner="" procNo="1" source="N:/documents/NMR/Data">
      <PeakPickDetails>F1=58.023592ppm, F2=45.330931ppm, MI=0.51cm, MAXI=1.17cm, PC=0.200
      </PeakPickDetails>
    </PeakList1DHeader>
    <Peak1D F1="48.587398" intensity="0.5976604" type="0"/>
    <Peak1D F1="48.278243" intensity="0.5934067" type="0"/>
    <Peak1D F1="45.789797" intensity="0.5676956" type="0"/>
  </PeakList1D>
  <PeakList1D>
    <PeakList1DHeader creator="conroy.120" date="2024-08-28T12:44:02" expNo="4" name="HXY_13C_Vodovotz" owner="" procNo="1" source="N:/documents/NMR/Data">
      <PeakPickDetails>F1=45.330931ppm, F2=44.354572ppm, MI=6.91cm, MAXI=10.90cm, PC=0.200
      </PeakPickDetails>
    </PeakList1DHeader>
  </PeakList1D>
  <PeakList1D>
    <PeakList1DHeader creator="conroy.120" date="2024-08-28T12:44:02" expNo="4" name="HXY_13C_Vodovotz" owner="" procNo="1" source="N:/documents/NMR/Data">
      <PeakPickDetails>F1=44.354572ppm, F2=43.796653ppm, MI=6.51cm, MAXI=10.32cm, PC=0.200
      </PeakPickDetails>
    </PeakList1DHeader>
  </PeakList1D>
  <PeakList1D>
    <PeakList1DHeader creator="conroy.120" date="2024-08-28T12:44:02" expNo="4" name="HXY_13C_Vodovotz" owner="" procNo="1" source="N:/documents/NMR/Data">
      <PeakPickDetails>F1=43.796653ppm, F2=36.404225ppm, MI=2.14cm, MAXI=2.74cm, PC=0.200
      </PeakPickDetails>
    </PeakList1DHeader>
    <Peak1D F1="37.14421" intensity="2.299068" type="0"/>
  </PeakList1D>
  <PeakList1D>
    <PeakList1DHeader creator="conroy.120" date="2024-08-28T12:44:02" expNo="4" name="HXY_13C_Vodovotz" owner="" procNo="1" source="N:/documents/NMR/Data">
      <PeakPickDetails>F1=36.404225ppm, F2=30.546073ppm, MI=6.51cm, MAXI=10.32cm, PC=0.200
      </PeakPickDetails>
    </PeakList1DHeader>
    <Peak1D F1="34.813045" intensity="10.0" type="0"/>
    <Peak1D F1="33.667513" intensity="7.094554" type="0"/>
    <Peak1D F1="32.801212" intensity="6.697473" type="0"/>
  </PeakList1D>
  <PeakList1D>
    <PeakList1DHeader creator="conroy.120" date="2024-08-28T12:44:02" expNo="4" name="HXY_13C_Vodovotz" owner="" procNo="1" source="N:/documents/NMR/Data">
      <PeakPickDetails>F1=30.546073ppm, F2=25.664281ppm, MI=2.04cm, MAXI=3.11cm, PC=0.200
      </PeakPickDetails>
    </PeakList1DHeader>
    <Peak1D F1="30.442122" intensity="2.059259" type="0"/>
    <Peak1D F1="30.03551" intensity="2.222536" type="0"/>
  </PeakList1D>
  <PeakList1D>
    <PeakList1DHeader creator="conroy.120" date="2024-08-28T12:44:02" expNo="4" name="HXY_13C_Vodovotz" owner="" procNo="1" source="N:/documents/NMR/Data">
      <PeakPickDetails>F1=25.664281ppm, F2=7.531909ppm, MI=1.14cm, MAXI=2.30cm, PC=0.200
      </PeakPickDetails>
    </PeakList1DHeader>
    <Peak1D F1="25.306634" intensity="1.491501" type="0"/>
    <Peak1D F1="16.575954" intensity="1.188495" type="0"/>
  </PeakList1D>
</PeakList>
