# Supplementary material for: Nitrile glove composition and performance—Substandard properties and inaccurate packaging information
Source: PLoS One. 2024 Oct 31;19(10):e0312891. doi: 10.1371/journal.pone.0312891 (PMC11527158; doi:10.1371/journal.pone.0312891)
Supplement: S2 File — (ZIP) [file pone.0312891.s002.zip › ssnmr herkins /4/pdata/1/auditp.txt]

##TITLE= Audit trail, TopSpin 4.0.7
##JCAMPDX= 5.01
##ORIGIN= Bruker BioSpin GmbH
##OWNER= conroy.120
$$ \\files.asc.ohio-state.edu\cbc\private\conroy.120\documents\NMR\Data/HXY_13C_Vodovotz/4/pdata/1/auditp.txt
##AUDIT TRAIL=  $$ (NUMBER, WHEN, WHO, WHERE, PROCESS, VERSION, WHAT)
(   1,<2023-04-11 12:35:11.281 -0400>,<jaroniec>,<cbec600dnp>,<go4>,<TopSpin 3.6.2>,
      <created by zg
	started at 2023-04-10 17:05:23.783 -0400,
	POWCHK disabled, PULCHK disabled,
       configuration hash MD5:
       CC 9E 86 0E 50 63 B3 5F FD AB 35 E8 AA D2 9E 63
       data hash MD5: 4K
       65 D5 17 A8 13 57 D7 91 A5 FF 32 82 FF 8E E4 BA>)
(   2,<2023-04-14 11:10:52.493 -0400>,<ASC\conroy.120>,<CBC-NC232496>,<proc1d>,<TopSpin 4.0.7>,
      <Start of raw data processing
       efp LB = 20 FT_mod = 6 PKNL = 1 PHC0 = 308.8818 PHC1 = 69.1249 SI = 16K 
       data hash MD5: 16K
       C4 1B 38 50 FE BE 39 AD 11 F6 99 E4 D9 1A B5 9D>)
(   3,<2023-04-14 11:10:53.878 -0400>,<ASC\conroy.120>,<CBC-NC232496>,<proc1d>,<TopSpin 4.0.7>,
      <abs n ABSG = 5 
       data hash MD5: 16K
       41 38 5E A9 3E 11 99 FB 2A F6 68 B9 FE 73 9F 40>)
(   4,<2023-04-14 13:12:35.947 -0400>,<ASC\conroy.120>,<CBC-NC232496>,<dataserver>,<TopSpin 4.0.7>,
      <INTEGRAL 2023-04-14 13:12:27.499 -0400
       DEFINE [147.400;114.600]
       data hash MD5: 16K
       41 38 5E A9 3E 11 99 FB 2A F6 68 B9 FE 73 9F 40>)
(   5,<2023-04-14 13:12:35.962 -0400>,<ASC\conroy.120>,<CBC-NC232496>,<dataserver>,<TopSpin 4.0.7>,
      <INTEGRAL 2023-04-14 13:12:33.677 -0400
       DEFINE [52.300;13.000]
       data hash MD5: 16K
       41 38 5E A9 3E 11 99 FB 2A F6 68 B9 FE 73 9F 40>)
(   6,<2023-04-14 13:22:40.181 -0400>,<ASC\conroy.120>,<CBC-NC232496>,<dataserver>,<TopSpin 4.0.7>,
      <INTEGRAL 2023-04-14 13:22:38.603 -0400
       DEFINE [180.000;0.000]
       data hash MD5: 16K
       41 38 5E A9 3E 11 99 FB 2A F6 68 B9 FE 73 9F 40>)
$$ N:/documents/NMR/Data/HXY_13C_Vodovotz/4/pdata/1/auditp.txt
(   7,<2024-08-28T12:43:41.200-0400>,<ASC\conroy.120>,<ASCCBC-NC304257>,<dataserver>,<TopSpin 4.3.0>,
      <Start of interactive peak picking
       data hash MD5: 16K
       41 38 5E A9 3E 11 99 FB 2A F6 68 B9 FE 73 9F 40>)
(   8,<2024-08-28T12:43:42.900-0400>,<ASC\conroy.120>,<ASCCBC-NC304257>,<peak>,<TopSpin 4.3.0>,
      <1D Peak picking
       data hash MD5: 16K
       41 38 5E A9 3E 11 99 FB 2A F6 68 B9 FE 73 9F 40>)
(   9,<2024-08-28T12:43:47.643-0400>,<ASC\conroy.120>,<ASCCBC-NC304257>,<peak>,<TopSpin 4.3.0>,
      <1D Peak picking
       data hash MD5: 16K
       41 38 5E A9 3E 11 99 FB 2A F6 68 B9 FE 73 9F 40>)
(  10,<2024-08-28T12:43:50.442-0400>,<ASC\conroy.120>,<ASCCBC-NC304257>,<peak>,<TopSpin 4.3.0>,
      <1D Peak picking
       data hash MD5: 16K
       41 38 5E A9 3E 11 99 FB 2A F6 68 B9 FE 73 9F 40>)
(  11,<2024-08-28T12:43:54.114-0400>,<ASC\conroy.120>,<ASCCBC-NC304257>,<peak>,<TopSpin 4.3.0>,
      <1D Peak picking
       data hash MD5: 16K
       41 38 5E A9 3E 11 99 FB 2A F6 68 B9 FE 73 9F 40>)
(  12,<2024-08-28T12:43:56.049-0400>,<ASC\conroy.120>,<ASCCBC-NC304257>,<peak>,<TopSpin 4.3.0>,
      <1D Peak picking
       data hash MD5: 16K
       41 38 5E A9 3E 11 99 FB 2A F6 68 B9 FE 73 9F 40>)
(  13,<2024-08-28T12:43:59.019-0400>,<ASC\conroy.120>,<ASCCBC-NC304257>,<peak>,<TopSpin 4.3.0>,
      <1D Peak picking
       data hash MD5: 16K
       41 38 5E A9 3E 11 99 FB 2A F6 68 B9 FE 73 9F 40>)
(  14,<2024-08-28T12:44:02.163-0400>,<ASC\conroy.120>,<ASCCBC-NC304257>,<peak>,<TopSpin 4.3.0>,
      <1D Peak picking
       data hash MD5: 16K
       41 38 5E A9 3E 11 99 FB 2A F6 68 B9 FE 73 9F 40>)
(  15,<2024-08-28T12:44:10.481-0400>,<ASC\conroy.120>,<ASCCBC-NC304257>,<dataserver>,<TopSpin 4.3.0>,
      <Delete peaks within defined region
       data hash MD5: 16K
       41 38 5E A9 3E 11 99 FB 2A F6 68 B9 FE 73 9F 40>)
(  16,<2024-08-28T12:44:10.626-0400>,<ASC\conroy.120>,<ASCCBC-NC304257>,<dataserver>,<TopSpin 4.3.0>,
      <End of interactive peak picking
       data hash MD5: 16K
       41 38 5E A9 3E 11 99 FB 2A F6 68 B9 FE 73 9F 40>)
##END=

$$ hash MD5
$$ 02 87 99 5C 53 2A DB 1F FB D0 19 5E A3 BF 9D C5
