# Supplementary material for: Nitrile glove composition and performance—Substandard properties and inaccurate packaging information
Source: PLoS One. 2024 Oct 31;19(10):e0312891. doi: 10.1371/journal.pone.0312891 (PMC11527158; doi:10.1371/journal.pone.0312891)
Supplement: S2 File — (ZIP) [file pone.0312891.s002.zip › ssnmr herkins /3/pdata/1/peakrng]

P    #regions in PPM
# 2024-08-28 12:49:24 -0400  conroy.120@ASCCBC-NC304257
# low field   high field   mi   maxi
  199.30833203731737  156.75936227654174  0.107  0.736  # for region 1
  156.75936227654174  116.44981197685958  0.185  1.021  # for region 2
  103.01329521029886  65.45995347811633  0.772  1.623  # for region 3
  64.94316437171015  52.02343671155561  1.359  3.074  # for region 4
  52.02343671155561  43.92707404452543  1.393  3.139  # for region 5
  43.92707404452543  41.1708654770258  3.535  4.398  # for region 6
  41.1708654770258  30.318294242495988  4.144  10.422  # for region 7
  30.318294242495988  28.767926923277443  0.465  0.568  # for region 8
  28.767926923277443  -3.2729976739058166  4.144  10.422  # for region 9
