# Supplementary material for: Nitrile glove composition and performance—Substandard properties and inaccurate packaging information
Source: PLoS One. 2024 Oct 31;19(10):e0312891. doi: 10.1371/journal.pone.0312891 (PMC11527158; doi:10.1371/journal.pone.0312891)
Supplement: S2 File — (ZIP) [file pone.0312891.s002.zip › ssnmr herkins /3/pdata/1/peaklist.xml]

<?xml version="1.0" encoding="UTF-8"?>
<PeakList modified="2024-08-28T12:49:19">
  <PeakList1D>
    <PeakList1DHeader creator="conroy.120" date="2024-08-28T12:49:19" expNo="3" name="HXY_13C_Vodovotz" owner="" procNo="1" source="N:/documents/NMR/Data">
      <PeakPickDetails>F1=199.308332ppm, F2=156.759362ppm, MI=0.11cm, MAXI=0.74cm, PC=0.200
      </PeakPickDetails>
    </PeakList1DHeader>
    <Peak1D F1="175.441852" intensity="0.1185558" type="0"/>
    <Peak1D F1="171.67651" intensity="0.2404303" type="0"/>
    <Peak1D F1="167.86379" intensity="0.1288847" type="0"/>
    <Peak1D F1="167.296008" intensity="0.2064162" type="0"/>
  </PeakList1D>
  <PeakList1D>
    <PeakList1DHeader creator="conroy.120" date="2024-08-28T12:49:19" expNo="3" name="HXY_13C_Vodovotz" owner="" procNo="1" source="N:/documents/NMR/Data">
      <PeakPickDetails>F1=156.759362ppm, F2=116.449812ppm, MI=0.18cm, MAXI=1.02cm, PC=0.200
      </PeakPickDetails>
    </PeakList1DHeader>
    <Peak1D F1="136.717225" intensity="0.2067358" type="0"/>
    <Peak1D F1="131.770245" intensity="0.8307403" type="0"/>
  </PeakList1D>
  <PeakList1D>
    <PeakList1DHeader creator="conroy.120" date="2024-08-28T12:49:19" expNo="3" name="HXY_13C_Vodovotz" owner="" procNo="1" source="N:/documents/NMR/Data">
      <PeakPickDetails>F1=103.013295ppm, F2=65.459953ppm, MI=0.77cm, MAXI=1.62cm, PC=0.200
      </PeakPickDetails>
    </PeakList1DHeader>
    <Peak1D F1="75.6015" intensity="0.9783056" type="0"/>
    <Peak1D F1="69.762962" intensity="1.130782" type="0"/>
    <Peak1D F1="68.013413" intensity="0.8217062" type="0"/>
    <Peak1D F1="66.819388" intensity="1.226387" type="0"/>
  </PeakList1D>
  <PeakList1D>
    <PeakList1DHeader creator="conroy.120" date="2024-08-28T12:49:19" expNo="3" name="HXY_13C_Vodovotz" owner="" procNo="1" source="N:/documents/NMR/Data">
      <PeakPickDetails>F1=64.943164ppm, F2=52.023437ppm, MI=1.36cm, MAXI=3.07cm, PC=0.200
      </PeakPickDetails>
    </PeakList1DHeader>
    <Peak1D F1="59.278737" intensity="1.692306" type="0"/>
  </PeakList1D>
  <PeakList1D>
    <PeakList1DHeader creator="conroy.120" date="2024-08-28T12:49:19" expNo="3" name="HXY_13C_Vodovotz" owner="" procNo="1" source="N:/documents/NMR/Data">
      <PeakPickDetails>F1=52.023437ppm, F2=43.927074ppm, MI=1.39cm, MAXI=3.14cm, PC=0.200
      </PeakPickDetails>
    </PeakList1DHeader>
    <Peak1D F1="47.629634" intensity="2.677217" type="0"/>
    <Peak1D F1="45.834295" intensity="1.431882" type="0"/>
  </PeakList1D>
  <PeakList1D>
    <PeakList1DHeader creator="conroy.120" date="2024-08-28T12:49:19" expNo="3" name="HXY_13C_Vodovotz" owner="" procNo="1" source="N:/documents/NMR/Data">
      <PeakPickDetails>F1=43.927074ppm, F2=41.170865ppm, MI=3.54cm, MAXI=4.40cm, PC=0.200
      </PeakPickDetails>
    </PeakList1DHeader>
    <Peak1D F1="41.418686" intensity="3.783619" type="0"/>
  </PeakList1D>
  <PeakList1D>
    <PeakList1DHeader creator="conroy.120" date="2024-08-28T12:49:19" expNo="3" name="HXY_13C_Vodovotz" owner="" procNo="1" source="N:/documents/NMR/Data">
      <PeakPickDetails>F1=41.170865ppm, F2=30.318294ppm, MI=4.14cm, MAXI=10.42cm, PC=0.200
      </PeakPickDetails>
    </PeakList1DHeader>
    <Peak1D F1="33.118547" intensity="8.321729" type="0"/>
    <Peak1D F1="31.497436" intensity="6.103564" type="0"/>
  </PeakList1D>
  <PeakList1D>
    <PeakList1DHeader creator="conroy.120" date="2024-08-28T12:49:19" expNo="3" name="HXY_13C_Vodovotz" owner="" procNo="1" source="N:/documents/NMR/Data">
      <PeakPickDetails>F1=30.318294ppm, F2=28.767927ppm, MI=0.47cm, MAXI=0.57cm, PC=0.200
      </PeakPickDetails>
    </PeakList1DHeader>
    <Peak1D F1="30.168509" intensity="0.4911118" type="0"/>
  </PeakList1D>
  <PeakList1D>
    <PeakList1DHeader creator="conroy.120" date="2024-08-28T12:49:19" expNo="3" name="HXY_13C_Vodovotz" owner="" procNo="1" source="N:/documents/NMR/Data">
      <PeakPickDetails>F1=28.767927ppm, F2=-3.272998ppm, MI=4.14cm, MAXI=10.42cm, PC=0.200
      </PeakPickDetails>
    </PeakList1DHeader>
    <Peak1D F1="26.559754" intensity="4.792803" type="0"/>
    <Peak1D F1="25.50632" intensity="7.252785" type="0"/>
    <Peak1D F1="21.630651" intensity="5.436177" type="0"/>
    <Peak1D F1="16.59671" intensity="10.0" type="0"/>
    <Peak1D F1="16.27512" intensity="7.015536" type="0"/>
    <Peak1D F1="13.6411" intensity="8.431689" type="0"/>
  </PeakList1D>
</PeakList>
