# Supplementary material for: Nitrile glove composition and performance—Substandard properties and inaccurate packaging information
Source: PLoS One. 2024 Oct 31;19(10):e0312891. doi: 10.1371/journal.pone.0312891 (PMC11527158; doi:10.1371/journal.pone.0312891)
Supplement: S2 File — (ZIP) [file pone.0312891.s002.zip › ssnmr herkins /3/pdata/1/title]

2023-04-07 HXY probe, HC double mode
Sample C: V glove (light blue)
13C multiCP
T = 300K
ss = 10 kHz
13C @ 50kHz
1H @ 85kHz
