# Supplementary material for: Nitrile glove composition and performance—Substandard properties and inaccurate packaging information
Source: PLoS One. 2024 Oct 31;19(10):e0312891. doi: 10.1371/journal.pone.0312891 (PMC11527158; doi:10.1371/journal.pone.0312891)
Supplement: S2 File — (ZIP) [file pone.0312891.s002.zip › ssnmr herkins /3/pdata/1/auditp.txt]

##TITLE= Audit trail, TopSpin 4.0.7
##JCAMPDX= 5.01
##ORIGIN= Bruker BioSpin GmbH
##OWNER= conroy.120
$$ \\files.asc.ohio-state.edu\cbc\private\conroy.120\documents\NMR\Data/HXY_13C_Vodovotz/3/pdata/1/auditp.txt
##AUDIT TRAIL=  $$ (NUMBER, WHEN, WHO, WHERE, PROCESS, VERSION, WHAT)
(   1,<2023-04-08 06:28:05.702 -0400>,<jaroniec>,<cbec600dnp>,<go4>,<TopSpin 3.6.2>,
      <created by zg
	started at 2023-04-07 10:58:18.318 -0400,
	POWCHK disabled, PULCHK disabled,
       configuration hash MD5:
       CC 9E 86 0E 50 63 B3 5F FD AB 35 E8 AA D2 9E 63
       data hash MD5: 4K
       F9 D4 45 F0 29 7D 99 7A 9F AA 3E 76 5E AA D8 8A>)
(   2,<2023-04-14 11:11:06.907 -0400>,<ASC\conroy.120>,<CBC-NC232496>,<proc1d>,<TopSpin 4.0.7>,
      <Start of raw data processing
       efp LB = 20 FT_mod = 6 PKNL = 1 PHC0 = 308.8818 PHC1 = 69.1249 SI = 16K 
       data hash MD5: 16K
       12 C4 70 F9 98 C7 4B EC 94 10 91 F7 74 8D EC BF>)
(   3,<2023-04-14 11:11:07.003 -0400>,<ASC\conroy.120>,<CBC-NC232496>,<proc1d>,<TopSpin 4.0.7>,
      <abs n ABSG = 5 
       data hash MD5: 16K
       4B 55 C2 13 13 38 6F FF 13 91 4D C0 46 B8 52 37>)
(   4,<2023-04-14 13:17:26.775 -0400>,<ASC\conroy.120>,<CBC-NC232496>,<dataserver>,<TopSpin 4.0.7>,
      <INTEGRAL 2023-04-14 13:16:48.270 -0400
       DEFINE [147.400;114.600]
       data hash MD5: 16K
       4B 55 C2 13 13 38 6F FF 13 91 4D C0 46 B8 52 37>)
(   5,<2023-04-14 13:17:26.797 -0400>,<ASC\conroy.120>,<CBC-NC232496>,<dataserver>,<TopSpin 4.0.7>,
      <INTEGRAL 2023-04-14 13:17:02.118 -0400
       DEFINE [52.300;13.000]
       data hash MD5: 16K
       4B 55 C2 13 13 38 6F FF 13 91 4D C0 46 B8 52 37>)
(   6,<2023-04-14 13:21:33.138 -0400>,<ASC\conroy.120>,<CBC-NC232496>,<dataserver>,<TopSpin 4.0.7>,
      <INTEGRAL 2023-04-14 13:21:31.571 -0400
       DEFINE [180.000;0.000]
       data hash MD5: 16K
       4B 55 C2 13 13 38 6F FF 13 91 4D C0 46 B8 52 37>)
$$ N:/documents/NMR/Data/HXY_13C_Vodovotz/3/pdata/1/auditp.txt
(   7,<2024-08-28T12:48:51.093-0400>,<ASC\conroy.120>,<ASCCBC-NC304257>,<dataserver>,<TopSpin 4.3.0>,
      <Start of interactive peak picking
       data hash MD5: 16K
       4B 55 C2 13 13 38 6F FF 13 91 4D C0 46 B8 52 37>)
(   8,<2024-08-28T12:48:54.058-0400>,<ASC\conroy.120>,<ASCCBC-NC304257>,<peak>,<TopSpin 4.3.0>,
      <1D Peak picking
       data hash MD5: 16K
       4B 55 C2 13 13 38 6F FF 13 91 4D C0 46 B8 52 37>)
(   9,<2024-08-28T12:48:56.027-0400>,<ASC\conroy.120>,<ASCCBC-NC304257>,<peak>,<TopSpin 4.3.0>,
      <1D Peak picking
       data hash MD5: 16K
       4B 55 C2 13 13 38 6F FF 13 91 4D C0 46 B8 52 37>)
(  10,<2024-08-28T12:48:58.101-0400>,<ASC\conroy.120>,<ASCCBC-NC304257>,<peak>,<TopSpin 4.3.0>,
      <1D Peak picking
       data hash MD5: 16K
       4B 55 C2 13 13 38 6F FF 13 91 4D C0 46 B8 52 37>)
(  11,<2024-08-28T12:49:00.535-0400>,<ASC\conroy.120>,<ASCCBC-NC304257>,<peak>,<TopSpin 4.3.0>,
      <1D Peak picking
       data hash MD5: 16K
       4B 55 C2 13 13 38 6F FF 13 91 4D C0 46 B8 52 37>)
(  12,<2024-08-28T12:49:02.693-0400>,<ASC\conroy.120>,<ASCCBC-NC304257>,<peak>,<TopSpin 4.3.0>,
      <1D Peak picking
       data hash MD5: 16K
       4B 55 C2 13 13 38 6F FF 13 91 4D C0 46 B8 52 37>)
(  13,<2024-08-28T12:49:08.164-0400>,<ASC\conroy.120>,<ASCCBC-NC304257>,<peak>,<TopSpin 4.3.0>,
      <1D Peak picking
       data hash MD5: 16K
       4B 55 C2 13 13 38 6F FF 13 91 4D C0 46 B8 52 37>)
(  14,<2024-08-28T12:49:15.451-0400>,<ASC\conroy.120>,<ASCCBC-NC304257>,<peak>,<TopSpin 4.3.0>,
      <1D Peak picking
       data hash MD5: 16K
       4B 55 C2 13 13 38 6F FF 13 91 4D C0 46 B8 52 37>)
(  15,<2024-08-28T12:49:19.848-0400>,<ASC\conroy.120>,<ASCCBC-NC304257>,<peak>,<TopSpin 4.3.0>,
      <1D Peak picking
       data hash MD5: 16K
       4B 55 C2 13 13 38 6F FF 13 91 4D C0 46 B8 52 37>)
(  16,<2024-08-28T12:49:24.628-0400>,<ASC\conroy.120>,<ASCCBC-NC304257>,<dataserver>,<TopSpin 4.3.0>,
      <Delete peaks within defined region
       data hash MD5: 16K
       4B 55 C2 13 13 38 6F FF 13 91 4D C0 46 B8 52 37>)
(  17,<2024-08-28T12:49:24.655-0400>,<ASC\conroy.120>,<ASCCBC-NC304257>,<dataserver>,<TopSpin 4.3.0>,
      <Delete peaks within defined region
       data hash MD5: 16K
       4B 55 C2 13 13 38 6F FF 13 91 4D C0 46 B8 52 37>)
(  18,<2024-08-28T12:49:24.815-0400>,<ASC\conroy.120>,<ASCCBC-NC304257>,<dataserver>,<TopSpin 4.3.0>,
      <End of interactive peak picking
       data hash MD5: 16K
       4B 55 C2 13 13 38 6F FF 13 91 4D C0 46 B8 52 37>)
##END=

$$ hash MD5
$$ 56 91 11 09 E9 B0 D1 1E A5 A4 8A 2E 6D 1B 15 73
